# Supplementary material for: A systems biology approach identifies the role of dysregulated PRDM6 in the development of hypertension
Source: J Clin Invest. 2023 Feb 15;133(4):e160036. doi: 10.1172/JCI160036 (PMC9927944; doi:10.1172/JCI160036)
Supplement: Supplemental tables 1-12 [file jci-133-160036-s274.xlsx]

## Sheet: Coronary-high blood pressure
Colocalization analysis of PRDM6 coronary artery eQTL and high blood pressure GWAS.
rsid	MAF	z GWAS	GWAS pvalue	z eQTL	pvalue eQTL	SNP.PP.H4
rs73799834	0.0888158	5.64005	1.7e-08	2.10809	0.0350231	0.0855107
rs55650102	0.0888158	5.64005	1.7e-08	0.769937	0.441337	0.0732491
rs73799835	0.0888158	5.64005	1.7e-08	0.454019	0.649815	0.0721197
rs73799836	0.0888158	5.60355	2.1e-08	0.769937	0.441337	0.0596784
rs77089700	0.0888158	5.58777	2.3e-08	0.36899	0.712135	0.0536472
rs6862182	0.108553	5.58038	2.4e-08	1.60318	0.108894	0.0534564
rs112903135	0.0822368	5.57327	2.5e-08	0.3099	0.756637	0.0513498
rs6862193	0.10596	5.58038	2.4e-08	0.62807	0.529958	0.0477241
rs73799837	0.10596	5.54737	2.9e-08	1.72722	0.0841283	0.0458063
rs59201928	0.108553	5.54144	3e-08	1.19569	0.231817	0.0403135
rs60711321	0.0888158	5.53013	3.2e-08	0.0834937	0.933459	0.0387533
rs10071061	0.276316	5.45131	5e-08	1.51591	0.129541	0.0206486
rs72787562	0.259868	5.36489	8.1e-08	2.12797	0.0333392	0.0197095
rs10067130	0.259868	5.42486	5.8e-08	1.26676	0.205241	0.0159254
rs7719757	0.263158	5.47001	4.5e-08	0.376218	0.706755	0.0154464
rs7715941	0.268212	5.45856	4.8e-08	0.00905657	0.992774	0.0139785
rs4836483	0.259868	5.4549	4.9e-08	0.0493806	0.960616	0.013974
rs10077908	0.276316	5.45856	4.8e-08	0.159822	0.873021	0.0137943
rs10060666	0.259868	5.40173	6.6e-08	1.20481	0.228275	0.0136631
rs12654162	0.259868	5.37638	7.6e-08	1.26676	0.205241	0.0122585
rs12656337	0.259868	5.37402	7.7e-08	1.20481	0.228275	0.011769
rs10067127	0.259868	5.4188	6e-08	0.330692	0.740877	0.0117125
rs10070735	0.25	5.37402	7.7e-08	0.818624	0.413001	0.0104491
rs335210	0.4375	5.43434	5.5e-08	0.431904	0.665811	0.00996415
rs9327286	0.266447	5.37876	7.5e-08	0.631763	0.527542	0.00981142
rs4835981	0.259868	5.3694	7.9e-08	0.551226	0.581479	0.00930002
rs3812033	0.266447	5.36489	8.1e-08	0.674035	0.500289	0.00920254
rs11241675	0.255034	5.3694	7.9e-08	0.380261	0.703752	0.00917346
rs72787566	0.259868	5.3694	7.9e-08	0.0756306	0.939713	0.00880485
rs7703292	0.266447	5.36489	8.1e-08	0.454763	0.64928	0.00878231
rs11241674	0.259868	5.36267	8.2e-08	0.386958	0.698787	0.00872037
rs1990923	0.259868	5.35832	8.4e-08	0.0493806	0.960616	0.00829214
rs450354	0.0888158	5.21889	1.8e-07	1.1597	0.246171	0.00769748
rs386484	0.0888158	5.21889	1.8e-07	0.00555597	0.995567	0.00727746
rs460763	0.0888158	5.1577	2.5e-07	1.66644	0.095625	0.00595135
rs466712	0.0855263	5.15035	2.6e-07	1.49548	0.13479	0.00567721
rs380148	0.0921053	5.15035	2.6e-07	1.36659	0.171753	0.00544259
rs426905	0.084507	5.15035	2.6e-07	0.987546	0.323375	0.00543452
rs429302	0.0723684	5.13643	2.8e-07	0.968982	0.332554	0.00541444
rs451606	0.0921053	5.15035	2.6e-07	0.353417	0.723776	0.00503596
rs457807	0.0723684	5.11127	3.2e-07	1.33856	0.180714	0.00487752
rs555625	0.0888158	5.13643	2.8e-07	0.387157	0.69864	0.0047812
rs73799845	0.105263	5.14327	2.7e-07	0.252247	0.80085	0.0045239
rs464481	0.0921053	5.10545	3.3e-07	1.6761	0.0937177	0.00451001
rs1644318	0.434211	5.24066	1.6e-07	1.03932	0.298655	0.00450845
rs455510	0.0723684	5.09432	3.5e-07	1.09083	0.275346	0.0043979
rs4836494	0.269737	5.21889	1.8e-07	0.471025	0.637623	0.0040388
rs1422279	0.439189	5.21889	1.8e-07	0.294327	0.768508	0.00308634
rs1422282	0.266447	5.06426	4.1e-07	1.24698	0.212406	0.00236443
rs1624822	0.4375	5.16534	2.4e-07	0.309978	0.756578	0.0023334
rs1624823	0.430921	5.15035	2.6e-07	0.542995	0.587133	0.00229437
rs9327287	0.263158	5.09981	3.4e-07	0.509911	0.610114	0.00223452
rs7723425	0.0756579	4.94537	7.6e-07	1.17812	0.238749	0.00205749
rs486888	0.0761589	4.94795	7.5e-07	0.068855	0.945105	0.00199024
rs60817479	0.0723684	4.92352	8.5e-07	1.4187	0.155987	0.00191643
rs7716050	0.0723684	4.92818	8.3e-07	0.062418	0.95023	0.00185175
rs335140	0.433775	5.12345	3e-07	0.139158	0.889325	0.00184552
rs56262806	0.0723684	4.91897	8.7e-07	1.19062	0.233803	0.00184255
rs17480154	0.125	4.95321	7.3e-07	0.954147	0.340009	0.00168317
rs73799832	0.0756579	4.91233	9e-07	0.0521264	0.958428	0.00167526
rs461097	0.0756579	4.87285	1.1e-06	1.57775	0.114623	0.00149209
rs415135	0.0756579	4.87285	1.1e-06	1.43563	0.151108	0.00147241
rs466686	0.0738255	4.87285	1.1e-06	0.937378	0.348564	0.00143541
rs685779	0.0756579	4.87285	1.1e-06	0.126403	0.899413	0.00138198
rs444432	0.0728477	4.85564	1.2e-06	1.12497	0.260601	0.001343
rs456335	0.0756579	4.85564	1.2e-06	0.636258	0.524608	0.00128656
rs570682	0.167763	4.89561	9.8e-07	1.33033	0.183409	0.00122441
rs395352	0.0728477	4.78616	1.7e-06	0.53265	0.594276	0.000934623
rs10519731	0.121711	4.70813	2.5e-06	0.607045	0.543821	0.000502296
rs11750246	0.121711	4.55255	5.3e-06	0.46296	0.643393	0.000241942
rs466097	0.0789474	4.47898	7.5e-06	0.0824687	0.934274	0.00021466
rs17476911	0.121711	4.503	6.7e-06	0.408226	0.683108	0.000192721
rs11748632	0.200658	4.34386	1.4e-05	2.13496	0.0327646	0.000134697
rs337136	0.164474	4.46252	8.1e-06	0.0935823	0.925441	0.000133832
rs335855	0.165563	4.42376	9.7e-06	1.18975	0.234145	0.000131328
rs77507484	0.121711	4.41717	1e-05	0.0615151	0.950949	0.000129981
rs257033	0.200658	4.47336	7.7e-06	0.38101	0.703196	0.000128495
rs77978846	0.197368	4.2148	2.5e-05	2.8326	0.00461709	0.000118929
rs335856	0.164474	4.42599	9.6e-06	0.348626	0.72737	0.00011522
rs17150778	0.200658	4.28836	1.8e-05	1.86158	0.0626627	9.07753e-05
rs17480166	0.194079	4.32869	1.5e-05	1.13458	0.25655	8.03176e-05
rs76449208	0.197368	4.30104	1.7e-05	1.3966	0.162533	7.71988e-05
rs112069829	0.203333	4.30104	1.7e-05	1.33319	0.182469	7.47913e-05
rs331581	0.200658	4.07507	4.6e-05	2.90005	0.00373103	7.12791e-05
rs112950853	0.200658	4.32869	1.5e-05	0.0958282	0.923657	6.69506e-05
rs75674259	0.203333	4.27633	1.9e-05	1.11353	0.265483	6.26162e-05
rs6890500	0.199324	4.30104	1.7e-05	0.316018	0.751989	6.04785e-05
rs6890830	0.201342	4.30104	1.7e-05	0.279288	0.780024	6.00267e-05
rs111806236	0.201987	4.30104	1.7e-05	0.231162	0.817189	5.95926e-05
rs76231425	0.206081	4.30104	1.7e-05	0.0358274	0.97142	5.86292e-05
rs11749673	0.259868	4.224	2.4e-05	1.54423	0.122532	5.64142e-05
rs9918113	0.203947	4.28836	1.8e-05	0.226393	0.820896	5.61675e-05
rs7725595	0.200658	4.26489	2e-05	0.363961	0.715887	5.17469e-05
rs7725274	0.200658	4.24356	2.2e-05	0.349476	0.726732	4.71964e-05
rs6889859	0.207237	4.25398	2.1e-05	0.0923361	0.926431	4.71171e-05
rs3905508	0.197368	4.20594	2.6e-05	1.06125	0.288577	4.62949e-05
rs74841787	0.254967	4.27633	1.9e-05	0.219828	0.826005	4.59655e-05
rs6891344	0.203947	4.24356	2.2e-05	0.0615565	0.950916	4.53889e-05
rs3905509	0.198675	4.20594	2.6e-05	0.956278	0.338932	4.49046e-05
rs3905510	0.197987	4.20594	2.6e-05	0.824577	0.409612	4.3658e-05
rs397955	0.316667	4.18915	2.8e-05	1.41213	0.157913	4.3081e-05
rs17418582	0.192053	4.2148	2.5e-05	0.141399	0.887555	4.23075e-05
rs75920434	0.197368	4.2148	2.5e-05	0.337694	0.735594	4.20695e-05
rs75346402	0.194079	4.16599	3.1e-05	1.24144	0.214442	4.1601e-05
rs1016593	0.315217	4.24356	2.2e-05	0.831446	0.405722	4.13675e-05
rs59318624	0.195364	4.20594	2.6e-05	0.0686151	0.945296	4.02497e-05
rs13163870	0.292763	4.23358	2.3e-05	0.784247	0.432895	3.99245e-05
rs77382024	0.195364	4.15171	3.3e-05	1.21485	0.224422	3.87831e-05
rs9327301	0.279605	4.07507	4.6e-05	1.89313	0.0583406	3.80481e-05
rs7719522	0.289474	4.2148	2.5e-05	0.78762	0.430919	3.72039e-05
rs58759307	0.198675	4.18118	2.9e-05	0.428151	0.668541	3.67584e-05
rs2407685	0.286184	4.23358	2.3e-05	0.372455	0.709554	3.67457e-05
rs11744494	0.197368	4.18118	2.9e-05	0.051017	0.959312	3.59105e-05
rs79364311	0.192053	4.16599	3.1e-05	0.491479	0.623088	3.54597e-05
rs162486	0.201987	4.11932	3.8e-05	1.30761	0.191006	3.46071e-05
rs7719651	0.296053	4.224	2.4e-05	0.26149	0.793715	3.41399e-05
rs6894334	0.309211	4.15171	3.3e-05	1.00381	0.315472	3.00049e-05
rs337096	0.305921	4.1974	2.7e-05	0.354395	0.723043	2.99514e-05
rs77052857	0.197368	4.10177	4.1e-05	0.99916	0.317717	2.95423e-05
rs58849252	0.200658	4.11932	3.8e-05	0.372662	0.7094	2.80117e-05
rs337095	0.305921	4.04199	5.3e-05	1.65107	0.0987248	2.78529e-05
rs11745493	0.276316	3.99388	6.5e-05	1.85159	0.0640853	2.65661e-05
rs458158	0.332237	3.90302	9.5e-05	2.23589	0.0253593	2.64761e-05
rs17419765	0.197368	4.09074	4.3e-05	0.621252	0.534434	2.6055e-05
rs17481232	0.174342	4.0333	5.5e-05	1.3479	0.17769	2.59489e-05
rs6595457	0.27027	4.07507	4.6e-05	1.26428	0.20613	2.59001e-05
rs146291342	0.200658	4.10177	4.1e-05	0.0958282	0.923657	2.57414e-05
rs17391035	0.0463576	3.89549	9.8e-05	1.15542	0.247918	2.48012e-05
rs6875515	0.276316	4.06516	4.8e-05	1.26976	0.20417	2.47694e-05
rs1004434	0.276667	4.06516	4.8e-05	1.1585	0.246659	2.3468e-05
rs78154385	0.279605	4.08018	4.5e-05	1.01738	0.308972	2.33875e-05
rs7703751	0.268212	4.0249	5.7e-05	1.4409	0.149614	2.32343e-05
rs25759	0.200658	4.07507	4.6e-05	0.0621153	0.950471	2.30042e-05
rs74749111	0.197368	4.07007	4.7e-05	0.235509	0.813814	2.2931e-05
rs6887967	0.273026	4.0376	5.4e-05	1.17612	0.239545	2.12544e-05
rs9327298	0.266447	4.05563	5e-05	0.773976	0.438945	1.9839e-05
rs416015	0.324324	3.9444	8e-05	1.60556	0.108371	1.80177e-05
rs7705070	0.269737	4.05563	5e-05	0.0435802	0.965239	1.75458e-05
rs1002112	0.279605	4.06035	4.9e-05	0.0875668	0.930221	1.75357e-05
rs665444	0.398026	4.09619	4.2e-05	0.11788	0.906163	1.69513e-05
rs480764	0.335526	3.9444	8e-05	1.49525	0.134848	1.66236e-05
rs74821849	0.0230263	3.70667	0.00021	0.199143	0.842151	1.65679e-05
rs7737667	0.274834	4.04199	5.3e-05	0.078513	0.93742	1.64837e-05
rs13179906	0.39726	4.051	5.1e-05	0.764823	0.444377	1.63012e-05
rs393099	0.345395	3.93557	8.3e-05	1.43439	0.151461	1.53126e-05
rs413186	0.332215	4.00128	6.3e-05	0.900235	0.367995	1.51332e-05
rs163189	0.174342	3.95046	7.8e-05	0.0808076	0.935595	1.50081e-05
rs17475188	0.269737	4.01678	5.9e-05	0.0415229	0.966879	1.50001e-05
rs73798315	0.00657895	3.51485	0.00044	0.570067	0.568632	1.43181e-05
rs467069	0.348684	3.89059	0.0001	1.50219	0.133049	1.34265e-05
rs375185	0.331126	4.00507	6.2e-05	0.419274	0.675016	1.33345e-05
rs77860393	0.0394737	3.70667	0.00021	0.769828	0.441402	1.2938e-05
rs413766	0.327815	4.00507	6.2e-05	0.0868283	0.930808	1.28867e-05
rs392956	0.331126	3.99388	6.5e-05	0.141916	0.887146	1.23129e-05
rs387435	0.348993	3.89798	9.7e-05	1.18821	0.234751	1.13597e-05
rs11241677	0.407285	3.97291	7.1e-05	0.534096	0.593275	1.10353e-05
rs337134	0.175497	3.8674	0.00011	0.400336	0.688909	1.10183e-05
rs6877458	0.289474	3.93269	8.4e-05	0.311878	0.755133	1.06249e-05
rs461226	0.348684	3.89059	0.0001	1.07995	0.280166	1.0421e-05
rs78460259	0.177632	3.71902	0.0002	2.12032	0.033979	1.03948e-05
rs366769	0.345395	3.93269	8.4e-05	0.509821	0.610177	1.00061e-05
rs17226686	0.333333	3.91608	9e-05	0.669565	0.503135	9.94582e-06
rs419201	0.342105	3.90558	9.4e-05	0.769941	0.441335	9.74411e-06
rs459633	0.348684	3.89303	9.9e-05	0.769097	0.441836	9.20464e-06
rs589928	0.342105	3.92425	8.7e-05	0.143866	0.885606	9.19106e-06
rs427336	0.335526	3.91078	9.2e-05	0.465846	0.641326	9.18161e-06
rs6595437	0.309211	3.8674	0.00011	0.871768	0.383335	9.12029e-06
rs115901133	0.00328947	3.30493	0.00095	0.342072	0.732297	9.09536e-06
rs405985	0.334437	3.91341	9.1e-05	0.077853	0.937945	8.87438e-06
rs78851613	0.00328947	3.29621	0.00098	1.33813	0.180855	8.84653e-06
rs463061	0.347973	3.89303	9.9e-05	0.114817	0.90859	8.09652e-06
rs35501151	0.00328947	3.21598	0.0013	0.489938	0.624178	6.86988e-06
rs337098	0.309211	3.82646	0.00013	0.0406173	0.967601	6.55928e-06
rs11954468	0.00328947	3.19465	0.0014	0.0874196	0.930338	6.43002e-06
rs17149551	0.144737	3.66226	0.00025	0.538207	0.590434	5.73365e-06
rs144701643	0.00986842	3.29053	0.001	1.22811	0.219404	5.71043e-06
rs426639	0.358553	3.71902	0.0002	1.13181	0.257715	5.51858e-06
rs79525042	0.175497	3.68356	0.00023	0.305491	0.759992	5.51321e-06
rs78997522	0.0690789	3.52095	0.00043	1.70572	0.0880603	5.4344e-06
rs57730272	0.203947	3.66226	0.00025	0.929404	0.35268	5.18015e-06
rs10037450	0.215232	3.59053	0.00033	1.64079	0.100841	5.11706e-06
rs72785998	0.0263158	3.38958	0.0007	0.0396778	0.96835	5.08261e-06
rs11950788	0.0690789	3.52095	0.00043	0.18711	0.851574	5.00487e-06
rs9327304	0.213816	3.56779	0.00036	1.73896	0.0820422	4.97652e-06
rs59494239	0.0695364	3.45514	0.00055	2.62455	0.00867642	4.83336e-06
rs10478587	0.220395	3.56061	0.00037	1.72207	0.0850572	4.78734e-06
rs7706924	0.220395	3.57517	0.00035	1.61437	0.106448	4.77285e-06
rs1008058	0.128289	3.58275	0.00034	0.753839	0.450946	4.68554e-06
rs11955795	0.00657895	3.17468	0.0015	0.263936	0.791829	4.67605e-06
rs6898932	0.180921	3.12139	0.0018	3.76773	0.000164741	4.4111e-06
rs10478586	0.213816	3.53356	0.00041	1.73896	0.0820422	4.40731e-06
rs456467	0.259868	3.63313	0.00028	1.0683	0.285384	4.40517e-06
rs1549624	0.0690789	3.47545	0.00051	1.00873	0.313104	4.39139e-06
rs10037930	0.213816	3.6425	0.00027	0.404507	0.68584	4.256e-06
rs335180	0.296053	3.69487	0.00022	0.387165	0.698634	4.23422e-06
rs12659402	0.473684	3.75987	0.00017	0.0987069	0.921371	4.23139e-06
rs1593922	0.0827815	3.48076	0.0005	0.0624983	0.950166	3.95999e-06
rs1428397	0.0756579	3.46512	0.00053	0.220482	0.825496	3.93478e-06
rs1872830	0.0230263	3.29053	0.001	0.888626	0.374204	3.90105e-06
rs77177520	0.0230263	3.29053	0.001	0.591472	0.554204	3.89502e-06
rs10478585	0.213816	3.58275	0.00034	0.963693	0.3352	3.84365e-06
rs74946281	0.213333	3.6153	0.0003	0.000329622	0.999737	3.79779e-06
rs7717567	0.213816	3.56779	0.00036	0.963693	0.3352	3.64369e-06
rs10085115	0.221477	3.56061	0.00037	1.08988	0.275765	3.64265e-06
rs335213	0.256579	3.59855	0.00032	0.73093	0.464822	3.51312e-06
rs10085154	0.216667	3.56061	0.00037	0.805415	0.42058	3.39278e-06
rs77361963	0.10596	3.42271	0.00062	1.71987	0.0854563	3.36232e-06
rs148133340	0.00986842	3.12139	0.0018	0.476471	0.633739	3.33751e-06
rs80218654	0.0493421	3.34259	0.00083	1.3446	0.178755	3.3e-06
rs7717174	0.210526	3.56061	0.00037	0.605322	0.544965	3.2955e-06
rs10061485	0.213816	3.57517	0.00035	0.221017	0.825079	3.28189e-06
rs7717014	0.213816	3.57517	0.00035	0.0605118	0.951748	3.2599e-06
rs10478588	0.215232	3.57517	0.00035	0.0176877	0.985888	3.24822e-06
rs17470838	0.0526316	3.35279	0.0008	0.050456	0.959759	3.21735e-06
rs11742072	0.0361842	3.29621	0.00098	0.528516	0.597141	3.20722e-06
rs7700323	0.213816	3.56779	0.00036	0.221017	0.825079	3.19661e-06
rs179805	0.230263	3.57517	0.00035	0.207723	0.835445	3.16094e-06
rs10085155	0.217105	3.56779	0.00036	0.038475	0.969309	3.15158e-06
rs12653029	0.151316	3.47545	0.00051	1.08357	0.278555	3.14392e-06
rs7445864	0.210526	3.56061	0.00037	0.149378	0.881255	3.13431e-06
rs41335447	0.0197368	3.19465	0.0014	1.65228	0.0984774	3.08979e-06
rs34839128	0.0230263	3.21598	0.0013	1.62031	0.105165	3.08441e-06
rs76840261	0.0230263	3.21598	0.0013	1.62031	0.105165	3.08441e-06
rs17416859	0.027027	3.23888	0.0012	1.44408	0.148716	3.08096e-06
rs2434799	0.268212	3.58275	0.00034	0.549063	0.582962	3.07999e-06
rs60979801	0.155629	3.15591	0.0016	3.4328	0.000597376	2.97629e-06
rs34394989	0.128289	3.42713	0.00061	1.19002	0.234037	2.90733e-06
rs74742983	0.00986842	3.07571	0.0021	0.110241	0.912218	2.90183e-06
rs6595461	0.248344	3.40157	0.00067	1.79795	0.0721854	2.85933e-06
rs115067425	0.0230263	3.19465	0.0014	0.520397	0.602787	2.85778e-06
rs17470406	0.0526316	3.31089	0.00093	0.284901	0.77572	2.80276e-06
rs76361729	0.0526316	3.30493	0.00095	1.07222	0.283623	2.79953e-06
rs77520614	0.00328947	2.91124	0.0036	1.08626	0.277363	2.78387e-06
rs17149287	0.00328947	2.91124	0.0036	0.010869	0.991328	2.78363e-06
rs186749	0.384868	3.6153	0.0003	0.297848	0.765819	2.75226e-06
rs78180536	0.0526316	3.29053	0.001	0.500412	0.616785	2.62866e-06
rs76138637	0.0993377	3.38185	0.00072	0.390508	0.696161	2.59036e-06
rs113701586	0.0427632	3.23888	0.0012	2.01297	0.0441173	2.5676e-06
rs74414053	0.0986842	3.37806	0.00073	0.312786	0.754443	2.55842e-06
rs34918861	0.131579	3.23888	0.0012	2.72454	0.00643911	2.51289e-06
rs34280645	0.102649	3.36697	0.00076	0.795123	0.426542	2.4847e-06
rs1565059	0.0526316	3.26362	0.0011	1.39085	0.164272	2.47852e-06
rs71594339	0.101974	3.35627	0.00079	0.983235	0.325492	2.44764e-06
rs12516051	0.2	3.38185	0.00072	1.56031	0.118686	2.43196e-06
rs113398315	0.0427632	3.21598	0.0013	2.01297	0.0441173	2.38515e-06
rs113784472	0.0427632	3.21598	0.0013	2.01297	0.0441173	2.38515e-06
rs72785963	0.0263158	3.15591	0.0016	0.0396778	0.96835	2.37343e-06
rs79025737	0.0463576	3.23888	0.0012	0.494524	0.620936	2.36237e-06
rs113190057	0.0427632	3.21598	0.0013	1.71932	0.0855569	2.35477e-06
rs145981334	0.0993377	3.35279	0.0008	0.301262	0.763215	2.34189e-06
rs74382543	0.0493421	3.23888	0.0012	1.15453	0.248281	2.33064e-06
rs35390568	0.226974	3.33272	0.00086	1.83722	0.066178	2.32745e-06
rs17150184	0.0592105	3.26362	0.0011	0.825123	0.409302	2.2941e-06
rs78956672	0.0493421	3.23888	0.0012	0.53569	0.592173	2.29353e-06
rs80114243	0.0469799	3.21598	0.0013	1.90352	0.056973	2.28413e-06
rs984169	0.36755	3.43617	0.00059	1.35138	0.176575	2.27139e-06
rs115101936	0.0263158	3.13818	0.0017	1.23337	0.217438	2.25955e-06
rs116523666	0.0164474	3.06181	0.0022	0.462409	0.643788	2.2095e-06
rs1870552	0.177632	2.8943	0.0038	3.79421	0.000148114	2.20529e-06
rs75640677	0.0466667	3.21598	0.0013	0.772801	0.43964	2.19813e-06
rs115374444	0.00657895	2.92003	0.0035	0.535331	0.592421	2.17996e-06
rs75941260	0.00657895	2.92003	0.0035	0.502956	0.614995	2.17994e-06
rs35608317	0.101974	3.29053	0.001	1.56098	0.118529	2.12832e-06
rs77019683	0.0493421	3.21598	0.0013	0.407978	0.68329	2.12656e-06
rs62378774	0.307947	3.48616	0.00049	0.704229	0.48129	2.1106e-06
rs337100	0.398026	3.52095	0.00043	0.640618	0.521771	2.10661e-06
rs748312	0.0526316	3.21598	0.0013	0.883371	0.377036	2.08271e-06
rs6884047	0.0905797	3.29053	0.001	0.921815	0.356625	2.06674e-06
rs13172417	0.115132	3.32951	0.00087	0.714822	0.474719	2.05909e-06
rs74918150	0.0469799	3.19465	0.0014	0.0149889	0.988041	2.03011e-06
rs17405867	0.0966667	3.29053	0.001	1.01736	0.308983	2.02259e-06
rs78372774	0.0427632	3.17468	0.0015	1.02724	0.304307	2.01903e-06
rs335183	0.437086	3.52095	0.00043	0.621132	0.534513	2.01113e-06
rs73796518	0.18	3.13818	0.0017	2.71308	0.00666606	2.00602e-06
rs79880417	0.0427632	3.17468	0.0015	0.206349	0.836518	1.99526e-06
rs9637910	0.0460526	3.17468	0.0015	1.04052	0.298099	1.95173e-06
rs75498768	0.0493421	3.17468	0.0015	1.73542	0.0826667	1.94745e-06
rs79781130	0.102649	3.29909	0.00097	0.486079	0.626911	1.94047e-06
rs75127931	0.0463576	3.17468	0.0015	0.818862	0.412865	1.93495e-06
rs75068366	0.0526316	3.19465	0.0014	0.500412	0.616785	1.92759e-06
rs13164755	0.0986842	3.26362	0.0011	1.41469	0.15716	1.92656e-06
rs337121	0.29932	3.41407	0.00064	1.07353	0.283033	1.92637e-06
rs74415870	0.0394737	3.13818	0.0017	1.37156	0.170202	1.88342e-06
rs17384236	0.0197368	3.03567	0.0024	1.26676	0.20524	1.88274e-06
rs9637908	0.0493421	3.17468	0.0015	0.41208	0.680281	1.86434e-06
rs75448196	0.0493421	3.17468	0.0015	0.187693	0.851117	1.8605e-06
rs4836196	0.134868	3.26362	0.0011	1.63997	0.101011	1.83938e-06
rs76261750	0.0361842	3.12139	0.0018	0.0251065	0.97997	1.82914e-06
rs71594335	0.108553	3.29053	0.001	0.225507	0.821585	1.81164e-06
rs7716499	0.255172	3.37062	0.00075	1.10411	0.269547	1.79466e-06
rs73796515	0.18	3.12139	0.0018	2.61456	0.00893431	1.78818e-06
rs72505629	0.0342466	3.10543	0.0019	0.0396201	0.968396	1.78803e-06
rs41383946	0.296053	3.10543	0.0019	2.37672	0.0174675	1.77973e-06
rs79167211	0.0986842	3.26362	0.0011	0.633545	0.526378	1.77734e-06
rs10058546	0.236842	3.38185	0.00072	0.870175	0.384205	1.76554e-06
rs17405383	0.0986842	3.26362	0.0011	0.415574	0.677722	1.75698e-06
rs77779977	0.25	3.32005	0.0009	1.41786	0.156232	1.75412e-06
rs10063400	0.226974	3.32317	0.00089	1.29376	0.195749	1.72052e-06
rs72505628	0.04	3.10543	0.0019	0.936846	0.348838	1.6735e-06
rs4836204	0.134868	3.29053	0.001	0.714673	0.474811	1.66925e-06
rs7702949	0.246711	3.26362	0.0011	1.66179	0.0965554	1.66586e-06
rs75218591	0.04	3.09023	0.002	1.88324	0.0596673	1.64061e-06
rs79443396	0.0460526	3.12139	0.0018	0.518095	0.604392	1.63296e-06
rs17149587	0.131579	3.26362	0.0011	1.07129	0.28404	1.63052e-06
rs4546375	0.248344	3.38958	0.0007	0.496422	0.619597	1.62882e-06
rs7700628	0.251724	3.37062	0.00075	0.776024	0.437735	1.62241e-06
rs7707274	0.25	3.29621	0.00098	1.41786	0.156232	1.62113e-06
rs12519990	0.134868	3.29335	0.00099	0.17807	0.858668	1.61763e-06
rs78456741	0.0394737	3.09023	0.002	0.747876	0.454535	1.6015e-06
rs36048468	0.203947	3.29053	0.001	1.27295	0.203037	1.58635e-06
rs7728154	0.134868	3.26362	0.0011	0.92392	0.355528	1.57367e-06
rs55980995	0.0953947	3.21598	0.0013	0.646821	0.517748	1.54743e-06
rs17148577	0.128289	3.23888	0.0012	1.16531	0.243893	1.54627e-06
rs67101804	0.128289	3.23888	0.0012	1.16531	0.243893	1.54627e-06
rs10058540	0.236842	3.37062	0.00075	0.400776	0.688585	1.53326e-06
rs9637911	0.0427632	3.09023	0.002	0.206349	0.836518	1.53256e-06
rs76190408	0.0460526	3.09023	0.002	1.61884	0.105481	1.53042e-06
rs187111647	0.02	2.96774	0.003	1.46142	0.1439	1.52996e-06
rs79274321	0.0657895	3.15591	0.0016	0.392949	0.694357	1.52444e-06
rs12651869	0.0361842	3.06181	0.0022	0.222981	0.82355	1.52297e-06
rs6595375	0.0131579	2.8943	0.0038	2.04383	0.0409702	1.49871e-06
rs60669815	0.13245	3.23888	0.0012	1.06041	0.288956	1.4976e-06
rs7701175	0.226667	3.32632	0.00088	0.804429	0.421149	1.47996e-06
rs62374293	0.0328947	3.03567	0.0024	0.418301	0.675727	1.47473e-06
rs34778467	0.134868	3.26362	0.0011	0.0923827	0.926394	1.46461e-06
rs2897790	0.217105	3.33598	0.00085	0.345864	0.729445	1.44186e-06
rs77442454	0.246667	3.3079	0.00094	1.02236	0.306609	1.42975e-06
rs7728845	0.253333	3.32005	0.0009	0.930108	0.352315	1.4249e-06
rs13180735	0.164474	3.19465	0.0014	1.60224	0.109103	1.38704e-06
rs7711315	0.248344	3.34259	0.00083	0.47127	0.637448	1.38476e-06
rs79022704	0.0460526	3.04848	0.0023	2.02532	0.0428347	1.37392e-06
rs9327273	0.388158	3.33927	0.00084	1.07254	0.283477	1.36871e-06
rs79445288	0.0927152	3.17468	0.0015	0.437693	0.661609	1.36509e-06
rs75049735	0.0529801	3.07571	0.0021	1.35489	0.175452	1.36166e-06
rs76138550	0.0460526	3.06181	0.0022	0.512119	0.608568	1.35878e-06
rs79144520	0.0427632	3.04848	0.0023	0.716631	0.473602	1.35615e-06
rs11750782	0.226974	3.32632	0.00088	0.31505	0.752724	1.35378e-06
rs7720106	0.226974	3.29335	0.00099	0.883508	0.376962	1.35271e-06
rs13188756	0.105263	3.19465	0.0014	0.246805	0.805059	1.35114e-06
rs113995342	0.238411	3.26362	0.0011	1.21857	0.223006	1.34923e-06
rs77458394	0.0427632	3.04848	0.0023	0.187456	0.851303	1.34858e-06
rs80046319	0.0427632	3.04848	0.0023	0.187456	0.851303	1.34858e-06
rs4836037	0.259868	2.97814	0.0029	2.5423	0.0110127	1.34086e-06
rs10059677	0.248344	3.34259	0.00083	0.19332	0.846708	1.34076e-06
rs1842000	0.263158	3.19465	0.0014	1.68101	0.0927614	1.33155e-06
rs114721060	0.0197368	2.92003	0.0035	0.0269533	0.978497	1.33127e-06
rs112796528	0.0493421	3.06181	0.0022	0.935202	0.349684	1.32656e-06
rs12659006	0.131579	3.19465	0.0014	1.07129	0.28404	1.30528e-06
rs73277172	0.128289	3.21598	0.0013	0.35455	0.722927	1.30382e-06
rs35502349	0.129139	3.21598	0.0013	0.403726	0.686414	1.30351e-06
rs17149599	0.131579	3.21598	0.0013	0.528462	0.597179	1.30179e-06
rs7726910	0.164474	3.23888	0.0012	0.817041	0.413905	1.30026e-06
rs7720014	0.233553	3.32317	0.00089	0.0337431	0.973082	1.29821e-06
rs17150738	0.269737	3.12139	0.0018	1.96708	0.0491738	1.29202e-06
rs62374300	0.0328947	2.98888	0.0028	0.418301	0.675727	1.28148e-06
rs67144097	0.134868	3.19465	0.0014	0.956533	0.338803	1.26634e-06
rs2100749	0.13245	3.17468	0.0015	1.25165	0.210699	1.26428e-06
rs111502771	0.0953947	3.15591	0.0016	0.359034	0.71957	1.26351e-06
rs10062103	0.25	3.26362	0.0011	1.08167	0.279399	1.25543e-06
rs1685201	0.213816	3.29053	0.001	0.105882	0.915676	1.2324e-06
rs11737937	0.269737	3.10543	0.0019	1.96708	0.0491738	1.22944e-06
rs615725	0.323333	3.26362	0.0011	1.22243	0.221545	1.22147e-06
rs79852478	0.0460526	3.02334	0.0025	0.7123	0.476279	1.21303e-06
rs17150494	0.251656	3.31391	0.00092	0.193746	0.846375	1.20841e-06
rs28635252	0.25	3.23888	0.0012	1.16126	0.245535	1.19568e-06
rs12659009	0.131579	3.19465	0.0014	0.260662	0.794353	1.19503e-06
rs150591699	0.0131579	2.81354	0.0049	1.07391	0.282861	1.18827e-06
rs78512584	0.0460526	2.99998	0.0027	2.02532	0.0428347	1.18689e-06
rs139988574	0.0197368	2.87816	0.004	0.847908	0.396489	1.18212e-06
rs77356670	0.0230263	2.90267	0.0037	0.405361	0.685212	1.17801e-06
rs4836203	0.388158	3.29335	0.00099	1.07254	0.283477	1.17548e-06
rs4240383	0.167763	3.21598	0.0013	0.702398	0.482431	1.17272e-06
rs6870069	0.233553	3.29053	0.001	0.0813696	0.935148	1.16648e-06
rs77228794	0.00657895	2.69212	0.0071	0.533816	0.593469	1.16222e-06
rs35470097	0.129139	3.17468	0.0015	0.482215	0.629653	1.1488e-06
rs74633927	0.0460526	2.98888	0.0028	2.02532	0.0428347	1.1482e-06
rs77901961	0.0460526	2.98888	0.0028	2.02532	0.0428347	1.1482e-06
rs4836010	0.00328947	2.57583	0.01	0.655004	0.512465	1.14269e-06
rs75980422	0.0493421	2.99998	0.0027	1.66253	0.0964071	1.1327e-06
rs17150506	0.246711	3.26362	0.0011	0.738162	0.460416	1.13195e-06
rs10059534	0.25	3.29335	0.00099	0.114821	0.908587	1.12755e-06
rs113768893	0.0460526	2.99998	0.0027	0.512119	0.608568	1.12708e-06
rs78357398	0.253333	3.29053	0.001	0.0711165	0.943305	1.10892e-06
rs80025107	0.243421	3.26362	0.0011	0.598066	0.549796	1.10188e-06
rs76494635	0.0460526	2.98888	0.0028	0.512119	0.608568	1.09034e-06
rs79502960	0.0460526	2.98888	0.0028	0.161466	0.871726	1.08688e-06
rs2013279	0.240132	3.26362	0.0011	0.425303	0.670616	1.07764e-06
rs75603017	0.0296053	2.91124	0.0036	0.532851	0.594137	1.07264e-06
rs2112468	0.25	3.26362	0.0011	0.505085	0.613499	1.07254e-06
rs337128	0.480263	3.31391	0.00092	0.86611	0.38643	1.06938e-06
rs115214338	0.0197368	2.8408	0.0045	0.627014	0.53065	1.06209e-06
rs7702768	0.243421	3.15591	0.0016	1.46353	0.143322	1.06022e-06
rs10061983	0.245033	3.26362	0.0011	0.361627	0.717631	1.05894e-06
rs922140	0.335526	2.91124	0.0036	2.37602	0.0175003	1.05795e-06
rs79163606	0.0460526	2.97814	0.0029	0.512119	0.608568	1.05605e-06
rs77041550	0.0427632	2.95764	0.0031	1.31945	0.187019	1.04805e-06
rs35405423	0.131579	3.13818	0.0017	0.788827	0.430213	1.04586e-06
rs11738688	0.25	3.26362	0.0011	0.132677	0.894449	1.02644e-06
rs115208175	0.0131579	2.75888	0.0058	0.853163	0.393569	1.02122e-06
rs79514210	0.0493421	2.97814	0.0029	0.298554	0.76528	1.01862e-06
rs6881135	0.384615	3.29053	0.001	0.697134	0.485719	1.01503e-06
rs4895352	0.184211	3.13818	0.0017	1.28646	0.198282	1.01101e-06
rs10052918	0.217105	3.12139	0.0018	1.5309	0.125795	1.01043e-06
rs73279394	0.217105	3.12139	0.0018	1.5309	0.125795	1.01043e-06
rs73279387	0.184211	3.17468	0.0015	0.804218	0.421271	9.98705e-07
rs79398678	0.105263	3.09023	0.002	0.671737	0.501751	9.96351e-07
rs378377	0.324503	3.23888	0.0012	0.967993	0.333048	9.92767e-07
rs6883981	0.177632	2.92905	0.0034	2.59204	0.00954077	9.85997e-07
rs115063982	0.0197368	2.80703	0.005	2.68336	0.00728856	9.83241e-07
rs411257	0.324503	3.26362	0.0011	0.701843	0.482777	9.73452e-07
rs2407399	0.388158	3.29053	0.001	0.649373	0.516097	9.72151e-07
rs12521137	0.0263158	2.85527	0.0043	0.674845	0.499774	9.66979e-07
rs3776191	0.447368	3.3079	0.00094	0.61122	0.541054	9.5931e-07
rs7706840	0.180921	3.13818	0.0017	1.08057	0.279887	9.5805e-07
rs3885686	0.190789	3.17468	0.0015	0.574836	0.565402	9.40706e-07
rs111551085	0.0263158	2.8408	0.0045	0.29331	0.769285	9.26251e-07
rs139106654	0.00328947	2.48377	0.013	0.327512	0.743281	9.12116e-07
rs1824783	0.266447	3.19465	0.0014	0.867838	0.385483	9.09495e-07
rs7710460	0.180921	3.12139	0.0018	1.08057	0.279887	9.09036e-07
rs10052067	0.217105	3.12139	0.0018	1.28099	0.200198	9.07018e-07
rs4895350	0.217105	3.12139	0.0018	1.28099	0.200198	9.07018e-07
rs1824782	0.266447	3.19465	0.0014	0.859044	0.390316	9.06962e-07
rs6885894	0.180921	3.15591	0.0016	0.323342	0.746436	8.90477e-07
rs77129744	0.0296053	2.8408	0.0045	1.57962	0.114193	8.8784e-07
rs6867855	0.25	3.21598	0.0013	0.114821	0.908587	8.76664e-07
rs7701494	0.190789	3.15591	0.0016	0.470207	0.638207	8.73694e-07
rs9885489	0.263158	3.19465	0.0014	0.669084	0.503442	8.659e-07
rs76594136	0.1875	3.13818	0.0017	0.676352	0.498817	8.60754e-07
rs9327249	0.200658	3.09023	0.002	1.32519	0.185107	8.59815e-07
rs936449	0.176667	3.13818	0.0017	0.361057	0.718057	8.58255e-07
rs7700751	0.177632	3.12139	0.0018	0.749128	0.45378	8.50253e-07
rs73279391	0.184211	3.13818	0.0017	0.498023	0.618468	8.46362e-07
rs6890715	0.177852	3.13818	0.0017	0.0973443	0.922453	8.41518e-07
rs936447	0.180921	3.13818	0.0017	0.300303	0.763946	8.40732e-07
rs61425283	0.200658	3.10543	0.0019	1.12526	0.260477	8.40094e-07
rs936448	0.178808	3.13818	0.0017	0.0820248	0.934627	8.39081e-07
rs878658	0.0690789	2.94784	0.0032	1.48321	0.138019	8.36873e-07
rs148491233	0.181208	3.13818	0.0017	0.188924	0.850152	8.36623e-07
rs73279382	0.184211	3.13818	0.0017	0.339655	0.734116	8.32295e-07
rs78800112	0.0197368	2.75329	0.0059	0.35917	0.719468	8.32057e-07
rs13359847	0.220395	3.03567	0.0024	1.65495	0.0979355	8.23544e-07
rs73796519	0.182119	3.12139	0.0018	0.5928	0.553315	8.20917e-07
rs77332012	0.184211	3.12139	0.0018	0.632366	0.527148	8.17171e-07
rs60039318	0.269737	3.10543	0.0019	1.30547	0.191734	8.15229e-07
rs1059259	0.266447	3.19465	0.0014	0.351526	0.725194	8.10193e-07
rs77300469	0.177632	3.12139	0.0018	0.386877	0.698847	8.08682e-07
rs35539056	0.0164474	2.70648	0.0068	1.53346	0.125163	8.01495e-07
rs17149537	0.180921	3.12139	0.0018	0.300303	0.763946	7.9772e-07
rs17149541	0.180921	3.12139	0.0018	0.300303	0.763946	7.9772e-07
rs73796516	0.180921	3.12139	0.0018	0.300303	0.763946	7.9772e-07
rs7728314	0.180921	3.12139	0.0018	0.300303	0.763946	7.9772e-07
rs7723336	0.180921	3.12139	0.0018	0.0336139	0.973185	7.89153e-07
rs75848150	0.0197368	2.73174	0.0063	0.878486	0.37968	7.85893e-07
rs746729	0.138158	3.02334	0.0025	1.2289	0.21911	7.7492e-07
rs61050506	0.269737	3.10543	0.0019	1.18368	0.236541	7.69657e-07
rs7718894	0.396667	3.23888	0.0012	0.425481	0.670486	7.69523e-07
rs12189324	0.180921	3.10543	0.0019	0.323342	0.746436	7.60413e-07
rs60633938	0.180921	3.09023	0.002	0.580111	0.56184	7.43357e-07
rs78966572	0.180921	3.09023	0.002	0.571361	0.567755	7.42421e-07
rs7712472	0.197368	3.04848	0.0023	1.23225	0.217854	7.35277e-07
rs2011036	0.138158	3.02334	0.0025	0.927556	0.353638	7.32599e-07
rs9327250	0.210526	3.07571	0.0021	1.04568	0.295708	7.32106e-07
rs34986530	0.138158	2.99998	0.0027	1.29073	0.196796	7.32105e-07
rs7702758	0.233553	3.13818	0.0017	0.365949	0.714403	7.30033e-07
rs17433686	0.0526316	2.87036	0.0041	0.651625	0.514643	7.25195e-07
rs73801922	0.279605	3.17468	0.0015	0.184383	0.853713	7.20876e-07
rs7718451	0.138158	3.03567	0.0024	0.361797	0.717504	7.13996e-07
rs2731647	0.493333	3.21598	0.0013	0.673818	0.500427	7.13658e-07
rs7443936	0.182119	3.09023	0.002	0.122376	0.902601	7.11795e-07
rs78785202	0.1875	3.06181	0.0022	0.891237	0.372802	7.08981e-07
rs116634555	0.0166667	2.64787	0.0081	0.670238	0.502706	6.79256e-07
rs6871729	0.0657895	2.87816	0.004	0.985974	0.324146	6.7482e-07
rs3849051	0.263158	3.09023	0.002	0.844855	0.398192	6.51604e-07
rs35463975	0.0230263	2.68745	0.0072	0.621474	0.534288	6.47903e-07
rs10035428	0.213816	3.09023	0.002	0.0891043	0.928999	6.43631e-07
rs17150732	0.279605	3.13818	0.0017	0.0823782	0.934346	6.40774e-07
rs4085307	0.279605	3.13818	0.0017	0.0840244	0.933037	6.39057e-07
rs10078193	0.213816	3.07571	0.0021	0.0891043	0.928999	6.15474e-07
rs77759344	0.0625	2.8408	0.0045	0.590035	0.555167	6.11863e-07
rs75535992	0.263158	2.97814	0.0029	1.47227	0.140947	6.0803e-07
rs1422264	0.365132	3.12139	0.0018	0.801882	0.422621	6.05864e-07
rs840464	0.457237	3.04848	0.0023	1.31049	0.190029	6.04665e-07
rs4895351	0.190789	2.99998	0.0027	1.01857	0.308406	6.02725e-07
rs13355902	0.220395	3.06181	0.0022	0.477485	0.633017	6.01829e-07
rs6879060	0.220395	3.04848	0.0023	0.676404	0.498784	5.98977e-07
rs10055236	0.41791	3.13818	0.0017	0.648509	0.516656	5.98901e-07
rs17150734	0.269737	3.10543	0.0019	0.00859283	0.993144	5.89986e-07
rs3886629	0.36755	3.13818	0.0017	0.541806	0.587952	5.84745e-07
rs10066446	0.220395	3.03567	0.0024	0.676404	0.498784	5.76098e-07
rs12520946	0.220395	3.03567	0.0024	0.676404	0.498784	5.76098e-07
rs61641071	0.263158	3.06181	0.0022	0.645622	0.518524	5.64974e-07
rs17371797	0.0230263	2.62756	0.0086	2.35533	0.0185063	5.63131e-07
rs138824939	0.0197368	2.60453	0.0092	1.1927	0.232987	5.61721e-07
rs12523043	0.253378	3.06181	0.0022	0.377581	0.705742	5.52552e-07
rs3990202	0.263158	3.07571	0.0021	0.252818	0.800409	5.52082e-07
rs12332497	0.220395	3.03567	0.0024	0.416318	0.677177	5.51014e-07
rs73799758	0.259868	3.06181	0.0022	0.399228	0.689725	5.42777e-07
rs61437614	0.180921	2.98888	0.0028	0.323342	0.746436	5.3324e-07
rs142788389	0.0197368	2.58281	0.0098	1.10301	0.270023	5.30831e-07
rs257139	0.401316	3.13818	0.0017	0.0926042	0.926218	5.22103e-07
rs34909326	0.210526	3.01145	0.0026	0.353282	0.723877	5.21628e-07
rs330446	0.0625	2.78215	0.0054	0.670812	0.50234	5.20268e-07
rs10060785	0.223684	2.91124	0.0036	1.48122	0.138548	5.20135e-07
rs17150546	0.0427632	2.70163	0.0069	1.43001	0.152713	5.10689e-07
rs330448	0.0625	2.77033	0.0056	0.807424	0.419422	5.0593e-07
rs2545695	0.243421	2.87816	0.004	1.63359	0.102346	5.02812e-07
rs418328	0.322368	2.97814	0.0029	1.18111	0.237559	4.9017e-07
rs116310949	0.0164474	2.51214	0.012	0.917641	0.358807	4.83024e-07
rs147755481	0.0164474	2.51214	0.012	0.917641	0.358807	4.83024e-07
rs75491659	0.0164474	2.51214	0.012	0.917641	0.358807	4.83024e-07
rs112784519	0.0296053	2.61973	0.0088	0.849423	0.395646	4.81686e-07
rs115871140	0.0165563	2.51214	0.012	0.897298	0.36956	4.81503e-07
rs73796514	0.177632	2.93832	0.0033	0.610173	0.541747	4.79068e-07
rs77574204	0.0167785	2.51214	0.012	0.246228	0.805506	4.77849e-07
rs330450	0.0592105	2.72655	0.0064	1.50993	0.131062	4.76859e-07
rs74424817	0.0394737	2.66495	0.0077	0.993119	0.320652	4.74717e-07
rs10076288	0.35	2.60082	0.0093	2.41201	0.0158647	4.68029e-07
rs73279372	0.197368	2.93832	0.0033	0.754812	0.450362	4.64115e-07
rs3885685	0.188742	2.93832	0.0033	0.629697	0.528893	4.64115e-07
rs1392436	0.335526	2.97814	0.0029	1.09677	0.272742	4.6297e-07
rs304377	0.0463576	2.68284	0.0073	0.956539	0.3388	4.61379e-07
rs12187396	0.175497	2.92905	0.0034	0.440184	0.659804	4.60079e-07
rs114712296	0.0361842	2.63154	0.0085	1.67422	0.094087	4.59783e-07
rs75296186	0.177632	2.92905	0.0034	0.453686	0.650055	4.57158e-07
rs41424048	0.292763	2.58281	0.0098	2.50108	0.0123815	4.56003e-07
rs394164	0.253289	2.85527	0.0043	1.57708	0.114777	4.54031e-07
rs6862901	0.177632	2.92905	0.0034	0.380399	0.703649	4.53872e-07
rs6595397	0.18	2.91124	0.0036	0.766182	0.443568	4.51341e-07
rs6889036	0.316667	2.80703	0.005	1.81227	0.0699443	4.51126e-07
rs150554094	0.0230263	2.5427	0.011	2.03919	0.041431	4.50481e-07
rs115436427	0.0164474	2.48377	0.013	0.917641	0.358807	4.50188e-07
rs74928957	0.0164474	2.48377	0.013	0.917641	0.358807	4.50188e-07
rs76735159	0.0164474	2.48377	0.013	0.917641	0.358807	4.50188e-07
rs77121983	0.0164474	2.48377	0.013	0.917641	0.358807	4.50188e-07
rs77342562	0.0164474	2.48377	0.013	0.917641	0.358807	4.50188e-07
rs78176247	0.0164474	2.48377	0.013	0.917641	0.358807	4.50188e-07
rs79714828	0.0165563	2.48377	0.013	0.938626	0.347923	4.4883e-07
rs115082163	0.0165563	2.48377	0.013	0.926356	0.354261	4.48812e-07
rs6868581	0.177632	2.91124	0.0036	0.691954	0.488966	4.48213e-07
rs74565656	0.0166667	2.48377	0.013	1.20796	0.227063	4.47911e-07
rs12187378	0.177632	2.92003	0.0035	0.453686	0.650055	4.45263e-07
rs45462693	0.0230263	2.5427	0.011	0.418173	0.675821	4.44212e-07
rs12187214	0.177632	2.92003	0.0035	0.425629	0.670378	4.43968e-07
rs6863273	0.177632	2.91124	0.0036	0.610173	0.541747	4.42616e-07
rs12188184	0.177632	2.92003	0.0035	0.380399	0.703649	4.42062e-07
rs1604403	0.0592105	2.71638	0.0066	0.0930146	0.925892	4.41672e-07
rs804482	0.164474	2.60453	0.0092	2.77428	0.00553243	4.38574e-07
rs12188946	0.177632	2.92003	0.0035	0.00821431	0.993446	4.3458e-07
rs34240624	0.128289	2.85527	0.0043	0.183232	0.854616	4.33513e-07
rs6595396	0.177632	2.91124	0.0036	0.425629	0.670378	4.32742e-07
rs75855590	0.22	2.94784	0.0032	0.463712	0.642854	4.31789e-07
rs1870554	0.178808	2.91124	0.0036	0.415422	0.677833	4.30968e-07
rs4836036	0.256579	2.98888	0.0028	0.0410036	0.967293	4.265e-07
rs9327296	0.334437	2.98888	0.0028	0.81681	0.414037	4.2343e-07
rs10477646	0.335526	2.94784	0.0032	1.09677	0.272742	4.23234e-07
rs4836038	0.254967	2.97814	0.0029	0.316265	0.751801	4.22714e-07
rs11746044	0.26	2.97814	0.0029	0.398155	0.690516	4.22528e-07
rs78253262	0.0164474	2.45726	0.014	1.19509	0.23205	4.22287e-07
rs114230694	0.0164474	2.45726	0.014	0.917641	0.358807	4.21839e-07
rs145365936	0.0164474	2.45726	0.014	0.917641	0.358807	4.21839e-07
rs192644535	0.0164474	2.45726	0.014	0.917641	0.358807	4.21839e-07
rs75236063	0.0164474	2.45726	0.014	0.917641	0.358807	4.21839e-07
rs78253587	0.0164474	2.45726	0.014	0.917641	0.358807	4.21839e-07
rs76996522	0.0165563	2.45726	0.014	0.928759	0.353014	4.20551e-07
rs67854110	0.205298	2.8408	0.0045	1.39176	0.163996	4.18629e-07
rs17368397	0.0526316	2.64787	0.0081	2.01448	0.0439596	4.18314e-07
rs17149518	0.178808	2.90267	0.0037	0.332767	0.73931	4.17302e-07
rs184801966	0.0131579	2.40892	0.016	1.17221	0.241112	4.16842e-07
rs17149521	0.175497	2.8943	0.0038	0.325468	0.744827	4.11655e-07
rs60465008	0.0198676	2.48377	0.013	0.613442	0.539584	4.11441e-07
rs1870555	0.177632	2.8943	0.0038	0.380399	0.703649	4.10232e-07
rs1870553	0.177632	2.8943	0.0038	0.36539	0.71482	4.0969e-07
rs6880357	0.175497	2.8943	0.0038	0.0424562	0.966135	4.06744e-07
rs9327297	0.335526	2.97814	0.0029	0.791608	0.428589	4.0513e-07
rs2731657	0.451049	3.01145	0.0026	0.75612	0.449577	4.02544e-07
rs58433811	0.263158	2.96774	0.003	0.337079	0.736057	4.02166e-07
rs840461	0.457237	2.99998	0.0027	0.859081	0.390296	4.00701e-07
rs10477630	0.226974	2.92003	0.0035	0.619995	0.535261	3.97759e-07
rs114095576	0.0164474	2.43238	0.015	0.917641	0.358807	3.97103e-07
rs79970824	0.0164474	2.43238	0.015	0.917641	0.358807	3.97103e-07
rs145757429	0.0165563	2.43238	0.015	0.909686	0.362988	3.95865e-07
rs72785994	0.0131579	2.38671	0.017	1.17221	0.241112	3.95402e-07
rs4569900	0.223684	2.82016	0.0048	1.4123	0.157861	3.88302e-07
rs1017699	0.244898	2.93832	0.0033	0.33798	0.735378	3.87357e-07
rs183677601	0.0230263	2.48377	0.013	0.914013	0.36071	3.8423e-07
rs115305298	0.0164474	2.40892	0.016	0.917641	0.358807	3.75321e-07
rs1434472	0.220395	2.81354	0.0049	1.35623	0.175025	3.73709e-07
rs56051851	0.210526	2.77033	0.0056	1.58545	0.112865	3.72887e-07
rs79032904	0.0559211	2.63962	0.0083	0.172373	0.863144	3.71178e-07
rs1875500	0.0650685	2.66495	0.0077	0.10263	0.918257	3.67185e-07
rs79729059	0.183333	2.85527	0.0043	0.556301	0.578005	3.67112e-07
rs840465	0.0197368	2.43238	0.015	1.06155	0.288441	3.64718e-07
rs45611540	0.0230263	2.45726	0.014	2.09696	0.0359969	3.64529e-07
rs1966485	0.106667	2.7114	0.0067	1.46977	0.141623	3.64404e-07
rs73791878	0.0230263	2.45726	0.014	1.92638	0.0540574	3.6365e-07
rs74727584	0.188742	2.84796	0.0044	0.705442	0.480535	3.62152e-07
rs148409845	0.0164474	2.38671	0.017	1.19509	0.23205	3.56364e-07
rs77604958	0.0164474	2.38671	0.017	1.19509	0.23205	3.56364e-07
rs138779119	0.0164474	2.38671	0.017	0.917641	0.358807	3.55985e-07
rs143892480	0.0164474	2.38671	0.017	0.917641	0.358807	3.55985e-07
rs4461665	0.200658	2.85527	0.0043	0.667714	0.504316	3.54296e-07
rs6595361	0.213333	2.85527	0.0043	0.797894	0.424932	3.53728e-07
rs4836039	0.216216	2.8408	0.0045	0.934564	0.350013	3.52191e-07
rs62383055	0.0526316	2.60453	0.0092	0.64107	0.521477	3.50535e-07
rs7704651	0.342466	2.97814	0.0029	0.094082	0.925044	3.50473e-07
rs253420	0.253289	2.82016	0.0048	1.26215	0.206896	3.49944e-07
rs1864046	0.309211	2.71638	0.0066	1.79294	0.0729829	3.49943e-07
rs6882791	0.319079	2.12007	0.034	3.11854	0.00181748	3.48673e-07
rs74803205	0.00986842	2.27343	0.023	1.92235	0.0545612	3.48412e-07
rs72799724	0.302013	2.51214	0.012	2.39665	0.0165455	3.47627e-07
rs11955114	0.141447	2.77033	0.0056	0.91116	0.362211	3.47478e-07
rs112591114	0.0197368	2.40892	0.016	0.559268	0.575979	3.43962e-07
rs459530	0.240132	2.87036	0.0041	0.722144	0.470206	3.43359e-07
rs75919975	0.0559211	2.60082	0.0093	1.06467	0.287025	3.41806e-07
rs78192148	0.0164474	2.36562	0.018	1.03429	0.301	3.3884e-07
rs78732214	0.0164474	2.36562	0.018	0.585809	0.558004	3.38394e-07
rs10519705	0.00986842	2.25713	0.024	1.38822	0.165069	3.35524e-07
rs4240369	0.264901	2.60453	0.0092	2.12169	0.0338641	3.32555e-07
rs78264848	0.0427632	2.5427	0.011	0.854493	0.392832	3.31873e-07
rs466970	0.240132	2.87816	0.004	0.250132	0.802485	3.25252e-07
rs462210	0.240132	2.87816	0.004	0.213159	0.831203	3.24323e-07
rs6863975	0.00986842	2.2414	0.025	0.778022	0.436556	3.23709e-07
rs78787636	0.0230263	2.40892	0.016	1.54766	0.121705	3.21983e-07
rs75020190	0.0460526	2.5427	0.011	0.629255	0.529182	3.18963e-07
rs11949178	0.0231788	2.40892	0.016	0.503111	0.614886	3.18566e-07
rs113705565	0.0263158	2.43238	0.015	0.966772	0.333658	3.18228e-07
rs459743	0.240132	2.87036	0.0041	0.213159	0.831203	3.17139e-07
rs73287191	0.135762	2.73701	0.0062	0.667558	0.504416	3.12603e-07
rs6897837	0.0197368	2.36562	0.018	0.745484	0.455979	3.10562e-07
rs17148566	0.0493421	2.5427	0.011	0.747667	0.454661	3.09267e-07
rs10071705	0.361842	2.67379	0.0075	1.77982	0.0751054	3.06912e-07
rs154507	0.348684	2.74236	0.0061	1.54134	0.123234	3.06873e-07
rs17148571	0.0427632	2.51214	0.012	0.0246966	0.980297	3.04662e-07
rs72797895	0.0328947	2.45726	0.014	0.862914	0.388185	3.03909e-07
rs13166350	0.344371	2.66495	0.0077	1.79609	0.0724806	3.03316e-07
rs11952565	0.0230263	2.38671	0.017	0.480069	0.631178	3.03048e-07
rs7725456	0.125828	2.72143	0.0065	0.0101909	0.991869	3.01285e-07
rs149036246	0.141447	2.74236	0.0061	0.191643	0.848022	2.99618e-07
rs138629947	0.0164474	2.30798	0.021	0.917641	0.358807	2.96292e-07
rs6897836	0.0197368	2.34553	0.019	0.745484	0.455979	2.96289e-07
rs33888	0.253289	2.66934	0.0076	1.7214	0.085178	2.95307e-07
rs500442	0.256579	2.72655	0.0064	1.44176	0.14937	2.93777e-07
rs9327279	0.35473	2.63555	0.0084	1.84889	0.0644737	2.92752e-07
rs3853113	0.108553	2.67379	0.0075	0.464333	0.642409	2.90935e-07
rs73791886	0.0230263	2.36562	0.018	1.64545	0.0998774	2.9083e-07
rs73791887	0.0230263	2.36562	0.018	1.64545	0.0998774	2.9083e-07
rs73791888	0.0230263	2.36562	0.018	1.64545	0.0998774	2.9083e-07
rs73791890	0.0230263	2.36562	0.018	1.64545	0.0998774	2.9083e-07
rs17382091	0.0230263	2.36562	0.018	1.54766	0.121705	2.9051e-07
rs77043856	0.131579	2.71638	0.0066	0.0821644	0.934516	2.90293e-07
rs73791891	0.0263158	2.38671	0.017	1.78371	0.0744704	2.88143e-07
rs3756362	0.388158	2.51214	0.012	2.14122	0.032256	2.86487e-07
rs113183571	0.156667	2.72143	0.0065	0.838842	0.401558	2.85962e-07
rs10478579	0.316667	2.61205	0.009	1.88781	0.0590517	2.85573e-07
rs78296473	0.0296053	2.40892	0.016	1.20834	0.226917	2.8529e-07
rs141714148	0.0164474	2.29037	0.022	0.917641	0.358807	2.84608e-07
rs145998176	0.0164474	2.29037	0.022	0.917641	0.358807	2.84608e-07
rs146586857	0.0164474	2.29037	0.022	0.917641	0.358807	2.84608e-07
rs79714814	0.0164474	2.29037	0.022	0.917641	0.358807	2.84608e-07
rs79035640	0.0263158	2.38671	0.017	0.689767	0.490341	2.84602e-07
rs12109161	0.0263158	2.38671	0.017	0.376857	0.70628	2.84168e-07
rs74573874	0.0165563	2.29037	0.022	0.915194	0.36009	2.83722e-07
rs17407759	0.260135	2.48377	0.013	2.30099	0.021392	2.78861e-07
rs73791884	0.0230263	2.34553	0.019	1.64545	0.0998774	2.77453e-07
rs73794833	0.0230263	2.34553	0.019	1.64545	0.0998774	2.77453e-07
rs73794834	0.0230263	2.34553	0.019	1.64545	0.0998774	2.77453e-07
rs114337292	0.259868	2.45726	0.014	2.35535	0.0185052	2.77295e-07
rs12189119	0.171053	2.74236	0.0061	0.50074	0.616554	2.76689e-07
rs80162725	0.0230263	2.34553	0.019	1.02371	0.305974	2.75838e-07
rs55826185	0.141447	2.7114	0.0067	0.191643	0.848022	2.75383e-07
rs115913860	0.0231788	2.34553	0.019	0.0102698	0.991806	2.7396e-07
rs116583385	0.013245	2.22621	0.026	0.856795	0.391558	2.72897e-07
rs6897974	0.0197368	2.30798	0.021	0.745484	0.455979	2.71637e-07
rs75260024	0.0197368	2.30798	0.021	0.745484	0.455979	2.71637e-07
rs11954184	0.131579	2.68745	0.0072	0.384832	0.700362	2.71535e-07
rs112561822	0.0198676	2.30798	0.021	0.614527	0.538867	2.70662e-07
rs1501762	0.0650685	2.5427	0.011	0.721225	0.470771	2.70621e-07
rs11956939	0.0328947	2.40892	0.016	0.584188	0.559094	2.69599e-07
rs11956942	0.0328947	2.40892	0.016	0.584188	0.559094	2.69599e-07
rs3902446	0.473333	2.88614	0.0039	0.70633	0.479983	2.69514e-07
rs182505	0.0427632	2.45726	0.014	0.646938	0.517672	2.67225e-07
rs72800814	0.0855263	2.5427	0.011	1.85535	0.0635468	2.66694e-07
rs6595436	0.211921	2.69212	0.0071	1.3165	0.188006	2.65926e-07
rs144863072	0.0164474	2.25713	0.024	1.19509	0.23205	2.64306e-07
rs148009519	0.0164474	2.25713	0.024	1.19509	0.23205	2.64306e-07
rs74594869	0.0164474	2.25713	0.024	0.917641	0.358807	2.64026e-07
rs255629	0.0690789	2.5427	0.011	0.806312	0.420063	2.63735e-07
rs148020835	0.0165563	2.25713	0.024	0.935022	0.349777	2.6322e-07
rs6872047	0.321192	2.86274	0.0042	0.141753	0.887275	2.61731e-07
rs76688566	0.0592105	2.45726	0.014	2.58961	0.00960847	2.61431e-07
rs10038953	0.361842	2.66061	0.0078	1.62412	0.104351	2.60889e-07
rs112801693	0.0197368	2.29037	0.022	0.621215	0.534458	2.60799e-07
rs75883402	0.0197368	2.29037	0.022	0.621215	0.534458	2.60799e-07
rs76469972	0.0197368	2.29037	0.022	0.277318	0.781536	2.60694e-07
rs79228237	0.0197368	2.29037	0.022	0.38574	0.699689	2.60638e-07
rs6881280	0.0690789	2.5427	0.011	0.477423	0.633061	2.60565e-07
rs11241706	0.322368	2.82016	0.0048	0.758339	0.448248	2.60525e-07
rs958883	0.3125	2.8408	0.0045	0.46489	0.64201	2.59693e-07
rs41533245	0.0723684	2.5427	0.011	0.920855	0.357126	2.59523e-07
rs77070969	0.0855263	2.57583	0.01	0.76098	0.446669	2.58526e-07
rs75403989	0.0723684	2.5427	0.011	0.815327	0.414885	2.58046e-07
rs154515	0.411184	2.40892	0.016	2.27083	0.023157	2.56858e-07
rs72797899	0.0328947	2.38671	0.017	0.727291	0.467048	2.5597e-07
rs74699211	0.00986842	2.13208	0.033	0.765263	0.444115	2.55554e-07
rs140333090	0.0164474	2.2414	0.025	1.19509	0.23205	2.55181e-07
rs142398262	0.0164474	2.2414	0.025	0.917641	0.358807	2.5491e-07
rs76304672	0.0164474	2.2414	0.025	0.917641	0.358807	2.5491e-07
rs76377712	0.0164474	2.2414	0.025	0.917641	0.358807	2.5491e-07
rs77597813	0.0164474	2.2414	0.025	0.917641	0.358807	2.5491e-07
rs149049074	0.0165563	2.2414	0.025	0.938626	0.347923	2.54135e-07
rs17150285	0.0723684	2.5427	0.011	0.136565	0.891375	2.52903e-07
rs10070162	0.315789	2.82691	0.0047	0.529188	0.596675	2.52104e-07
rs6876704	0.322368	2.84796	0.0044	0.232061	0.816491	2.51731e-07
rs10519694	0.263158	2.60453	0.0092	1.72667	0.0842264	2.51248e-07
rs2060141	0.0197368	2.27343	0.023	0.621215	0.534458	2.50968e-07
rs111842335	0.02	2.27343	0.023	0.606915	0.543907	2.49384e-07
rs2662309	0.0263158	2.32635	0.02	0.872131	0.383137	2.47339e-07
rs10069343	0.296053	2.78215	0.0054	0.816189	0.414392	2.47331e-07
rs150038741	0.0164474	2.22621	0.026	1.51824	0.128954	2.47116e-07
rs116389864	0.0164474	2.22621	0.026	1.19509	0.23205	2.46724e-07
rs146573416	0.0164474	2.22621	0.026	1.19509	0.23205	2.46724e-07
rs2438150	0.324138	2.80065	0.0051	0.762474	0.445777	2.46515e-07
rs114024808	0.0164474	2.22621	0.026	0.917641	0.358807	2.46462e-07
rs78625559	0.0164474	2.22621	0.026	0.917641	0.358807	2.46462e-07
rs115159002	0.0165563	2.22621	0.026	0.911453	0.362057	2.45689e-07
rs77564590	0.0296053	2.34553	0.019	1.20834	0.226917	2.45526e-07
rs13174873	0.319079	2.8408	0.0045	0.0204981	0.983646	2.45441e-07
rs73794852	0.0197368	2.25713	0.024	1.80293	0.0713991	2.43725e-07
rs80334109	0.0197368	2.25713	0.024	1.80293	0.0713991	2.43725e-07
rs113129166	0.0230263	2.29037	0.022	0.278417	0.780692	2.42052e-07
rs55813049	0.200658	2.5793	0.0099	1.74549	0.0808996	2.42012e-07
rs112628049	0.0197368	2.25713	0.024	0.621215	0.534458	2.41918e-07
rs77749917	0.0197368	2.25713	0.024	0.621215	0.534458	2.41918e-07
rs73794840	0.0197368	2.25713	0.024	0.605152	0.545078	2.41906e-07
rs79962012	0.0197368	2.25713	0.024	0.19074	0.848729	2.41698e-07
rs75864157	0.0197368	2.25713	0.024	0.0544734	0.956558	2.41677e-07
rs958882	0.3125	2.80703	0.005	0.570803	0.568133	2.41632e-07
rs13153874	0.315789	2.80065	0.0051	0.633269	0.526558	2.3974e-07
rs6888738	0.31457	2.82016	0.0048	0.333577	0.738699	2.38983e-07
rs148620013	0.0164474	2.21152	0.027	1.19509	0.23205	2.38862e-07
rs77515643	0.0164474	2.21152	0.027	1.19509	0.23205	2.38862e-07
rs1363350	0.319079	2.82691	0.0047	0.233737	0.815189	2.38731e-07
rs138678710	0.0164474	2.21152	0.027	0.917641	0.358807	2.38608e-07
rs78738002	0.0164474	2.21152	0.027	0.917641	0.358807	2.38608e-07
rs154293	0.460526	2.80065	0.0051	0.986485	0.323895	2.37703e-07
rs1199746	0.269737	2.61587	0.0089	1.59512	0.110685	2.36589e-07
rs4836244	0.364583	2.45726	0.014	2.11054	0.0348116	2.36327e-07
rs338798	0.1875	2.40892	0.016	2.43806	0.0147663	2.3613e-07
rs958881	0.31457	2.80703	0.005	0.454699	0.649326	2.35038e-07
rs17164879	0.189189	2.69212	0.0071	0.663701	0.506882	2.34479e-07
rs73794842	0.0197368	2.2414	0.025	0.605152	0.545078	2.33545e-07
rs75082070	0.0164474	2.19729	0.028	1.51824	0.128954	2.31902e-07
rs77220016	0.0164474	2.19729	0.028	0.917641	0.358807	2.31288e-07
rs407364	0.476974	2.80703	0.005	0.900848	0.367669	2.30435e-07
rs144728538	0.0328947	2.32635	0.02	1.90883	0.0562835	2.27001e-07
rs11241646	0.217105	2.63154	0.0085	1.33905	0.180555	2.26954e-07
rs72790683	0.0592105	2.45726	0.014	0.207229	0.835831	2.26408e-07
rs79660131	0.0197368	2.22621	0.026	0.621215	0.534458	2.25807e-07
rs144410109	0.01	2.07485	0.038	0.591314	0.55431	2.2544e-07
rs27740	0.351974	2.81354	0.0049	0.468318	0.639557	2.25292e-07
rs343841	0.0231788	2.25713	0.024	1.12451	0.260797	2.24752e-07
rs77399788	0.0427632	2.38671	0.017	0.352304	0.72461	2.24578e-07
rs114091142	0.0164474	2.18349	0.029	0.917641	0.358807	2.24447e-07
rs6875558	0.111842	2.5793	0.0099	0.383818	0.701113	2.22887e-07
rs439974	0.299342	2.65207	0.008	1.37096	0.170386	2.22674e-07
rs138441600	0.00986842	2.06419	0.039	0.710708	0.477265	2.21962e-07
rs72799730	0.299342	2.5427	0.011	1.79054	0.0733676	2.21558e-07
rs79747927	0.0263158	2.27343	0.023	0.966772	0.333658	2.19287e-07
rs2662308	0.0263158	2.27343	0.023	0.872131	0.383137	2.19112e-07
rs76343624	0.0197368	2.21152	0.027	0.621215	0.534458	2.18604e-07
rs1870559	0.351974	2.63154	0.0085	1.48205	0.138328	2.18246e-07
rs17151866	0.213816	2.60827	0.0091	1.36999	0.170691	2.17361e-07
rs2407684	0.226974	2.66061	0.0078	1.04759	0.294827	2.16818e-07
rs113817970	0.0167785	2.17009	0.03	0.19699	0.843835	2.15672e-07
rs1366336	0.220395	2.65207	0.008	1.06495	0.2869	2.1555e-07
rs6882021	0.211921	2.69212	0.0071	0.464497	0.642292	2.13619e-07
rs2061769	0.172185	2.65631	0.0079	0.264622	0.791301	2.13326e-07
rs29643	0.470395	1.72793	0.084	3.06257	0.00219444	2.09784e-07
rs10077530	0.259868	2.40892	0.016	2.15581	0.0310982	2.09762e-07
rs62371193	0.0493421	2.38671	0.017	0.50423	0.6141	2.09758e-07
rs13172043	0.345395	2.72655	0.0064	0.955061	0.339547	2.09724e-07
rs112662618	0.0230263	2.22621	0.026	0.278417	0.780692	2.09552e-07
rs79378733	0.0231788	2.22621	0.026	0.270977	0.786409	2.0889e-07
rs139134335	0.0164474	2.14441	0.032	0.287721	0.77356	2.06082e-07
rs77300341	0.0198676	2.18349	0.029	0.0654911	0.947783	2.04767e-07
rs139165866	0.00986842	2.02371	0.043	0.463767	0.642815	2.04486e-07
rs1478376	0.463816	2.80065	0.0051	0.61392	0.539268	2.03217e-07
rs112242563	0.0230263	2.21152	0.027	0.278417	0.780692	2.02862e-07
rs3822367	0.344371	2.64787	0.0081	1.29018	0.196988	2.02342e-07
rs4425503	0.0397351	2.32635	0.02	0.138018	0.890226	2.01796e-07
rs75488004	0.0164474	2.13208	0.033	1.27076	0.203813	2.01315e-07
rs141258676	0.0164474	2.13208	0.033	0.151561	0.879533	2.00735e-07
rs148163697	0.00986842	2.01409	0.044	0.688314	0.491255	2.00631e-07
rs143380980	0.0855263	2.48377	0.013	0.118954	0.905312	2.00254e-07
rs9327295	0.303571	2.63962	0.0083	1.23889	0.215386	1.99737e-07
rs112932186	0.0198676	2.17009	0.03	0.416515	0.677033	1.99002e-07
rs77932720	0.0263158	2.22621	0.026	1.56674	0.117175	1.98648e-07
rs10071135	0.365132	2.48377	0.013	1.84256	0.065393	1.98374e-07
rs56774264	0.0131579	2.07485	0.038	0.355687	0.722075	1.98088e-07
rs425024	0.223684	2.67829	0.0074	0.410417	0.6815	1.9807e-07
rs75008494	0.171053	2.62362	0.0087	0.427565	0.668968	1.98059e-07
rs80339668	0.0131579	2.07485	0.038	0.0105644	0.991571	1.98059e-07
rs17368917	0.00331126	1.73354	0.083	0.514021	0.607237	1.96795e-07
rs11957221	0.0263158	2.22621	0.026	0.5022	0.615527	1.96659e-07
rs12659801	0.322368	2.5427	0.011	1.63062	0.10297	1.95199e-07
rs79535450	0.273649	2.48377	0.013	1.81846	0.0689935	1.94687e-07
rs1047484	0.259868	2.63154	0.0085	1.11587	0.264479	1.94537e-07
rs12653716	0.322368	2.61205	0.009	1.35041	0.176885	1.94187e-07
rs146771672	0.00986842	1.99539	0.046	1.34314	0.179226	1.935e-07
rs510346	0.163333	2.59715	0.0094	0.521132	0.602275	1.92732e-07
rs168809	0.273026	2.68745	0.0072	0.705905	0.480247	1.92088e-07
rs75898576	0.0296053	2.2414	0.025	0.261294	0.793866	1.91999e-07
rs458547	0.223684	2.5427	0.011	1.50072	0.133429	1.91989e-07
rs114270426	0.0230263	2.18349	0.029	1.12687	0.259798	1.91603e-07
rs34691968	0.203947	2.65631	0.0079	0.108397	0.913681	1.91435e-07
rs11747272	0.299342	2.48377	0.013	1.78733	0.0738837	1.90613e-07
rs33890	0.263158	2.70163	0.0069	0.378309	0.705201	1.90273e-07
rs12109791	0.347682	2.65207	0.008	1.16444	0.244247	1.90088e-07
rs148154567	0.0131579	2.05375	0.04	1.27587	0.202003	1.90044e-07
rs139404608	0.00986842	1.9863	0.047	0.710708	0.477265	1.89904e-07
rs141760733	0.00986842	1.9863	0.047	0.593363	0.552938	1.89885e-07
rs72786962	0.258278	2.48377	0.013	1.76994	0.0767371	1.88488e-07
rs904726	0.319079	2.64787	0.0081	1.11101	0.266563	1.88451e-07
rs11951677	0.0198676	2.14441	0.032	0.430202	0.667049	1.88342e-07
rs33886	0.263158	2.69684	0.007	0.378309	0.705201	1.87831e-07
rs73298209	0.0625	2.38671	0.017	0.607223	0.543703	1.87227e-07
rs154462	0.253289	2.69212	0.0071	0.202433	0.839578	1.86535e-07
rs7700795	0.338926	2.70648	0.0068	0.761238	0.446515	1.85652e-07
rs79611694	0.0230263	2.17009	0.03	0.617365	0.536994	1.85541e-07
rs35267763	0.138158	2.5427	0.011	0.655175	0.512355	1.85478e-07
rs115938990	0.0230263	2.17009	0.03	0.278417	0.780692	1.85343e-07
rs1545696	0.394737	2.48377	0.013	1.75798	0.0787514	1.84031e-07
rs255670	0.218543	2.61205	0.009	0.864104	0.387531	1.83959e-07
rs13436337	0.31457	2.5427	0.011	1.53535	0.124699	1.8368e-07
rs147917788	0.00986842	1.96859	0.049	0.688314	0.491255	1.83437e-07
rs144441116	0.00986842	1.95996	0.05	0.799527	0.423985	1.80408e-07
rs113561545	0.0230263	2.15707	0.031	0.278417	0.780692	1.8022e-07
rs35647619	0.0230263	2.15707	0.031	0.278417	0.780692	1.8022e-07
rs74343646	0.0230263	2.15707	0.031	0.0908837	0.927585	1.80177e-07
rs2561442	0.220395	2.63555	0.0084	0.495034	0.620576	1.80112e-07
rs112990530	0.0197368	2.12007	0.034	1.22442	0.220794	1.80047e-07
rs11748094	0.265306	2.48377	0.013	1.68065	0.0928304	1.77546e-07
rs149403710	0.0493421	2.30798	0.021	0.996441	0.319036	1.76431e-07
rs4836041	0.174342	2.5793	0.0099	0.478858	0.63204	1.76258e-07
rs142936516	0.0592105	2.34553	0.019	0.903729	0.366139	1.76135e-07
rs191540450	0.0230263	2.14441	0.032	0.824571	0.409615	1.75774e-07
rs112021331	0.0230263	2.14441	0.032	0.278417	0.780692	1.75402e-07
rs17408694	0.309211	2.71638	0.0066	0.0659018	0.947456	1.75034e-07
rs146284501	0.00986842	1.94313	0.052	0.550905	0.581699	1.74603e-07
rs17389042	0.126667	2.45726	0.014	1.35645	0.174957	1.74178e-07
rs6893502	0.251656	2.5427	0.011	1.35049	0.17686	1.73602e-07
rs1604401	0.0690789	2.32635	0.02	1.94479	0.0518	1.70519e-07
rs73279370	0.194079	2.5793	0.0099	0.644082	0.519522	1.70453e-07
rs10519723	0.259868	2.45726	0.014	1.70779	0.0876751	1.70318e-07
rs10900759	0.391447	2.57583	0.01	1.34984	0.177066	1.68887e-07
rs189064536	0.0131579	1.99539	0.046	0.15436	0.877326	1.68719e-07
rs139441683	0.0197368	2.08576	0.037	1.37515	0.169086	1.67754e-07
rs7341021	0.223684	2.48377	0.013	1.51436	0.129935	1.67397e-07
rs430229	0.335526	2.63555	0.0084	0.973254	0.330427	1.67331e-07
rs138641851	0.0197368	2.08576	0.037	0.46421	0.642497	1.67025e-07
rs112570138	0.0231788	2.12007	0.034	0.255925	0.798009	1.66041e-07
rs6595439	0.256579	2.51214	0.012	1.42244	0.1549	1.66035e-07
rs366595	0.335526	2.63154	0.0085	0.973254	0.330427	1.6557e-07
rs111524059	0.259868	2.57583	0.01	1.06925	0.284955	1.65238e-07
rs62371210	0.0657895	2.34553	0.019	0.280728	0.778919	1.64393e-07
rs1422867	0.0723684	2.36562	0.018	0.333325	0.738889	1.64352e-07
rs76363924	0.00986842	1.91104	0.056	0.636473	0.524468	1.64254e-07
rs4835897	0.365132	2.48377	0.013	1.61515	0.106278	1.64165e-07
rs79623759	0.0264901	2.14441	0.032	0.519674	0.603291	1.64087e-07
rs686842	0.162252	2.5427	0.011	0.0952994	0.924077	1.63488e-07
rs11741651	0.292763	2.43238	0.015	1.74639	0.0807439	1.62974e-07
rs995687	0.246269	2.57583	0.01	0.942116	0.346133	1.62899e-07
rs62381257	0.144737	2.51214	0.012	0.252195	0.80089	1.61609e-07
rs78255833	0.0296053	2.15707	0.031	1.41236	0.157845	1.61388e-07
rs959902	0.210526	2.59715	0.0094	0.00905532	0.992775	1.61181e-07
rs6862426	0.0493421	2.27343	0.023	0.430635	0.666734	1.61028e-07
rs1545697	0.355263	2.59352	0.0095	1.15055	0.249916	1.60542e-07
rs76148421	0.0460526	2.25713	0.024	0.40355	0.686544	1.60501e-07
rs7706555	0.38255	2.70163	0.0069	0.484444	0.628071	1.60492e-07
rs163186	0.302632	2.5427	0.011	1.29702	0.194623	1.60304e-07
rs138119614	0.00986842	1.8957	0.058	1.255	0.209479	1.59703e-07
rs116902896	0.00986842	1.8957	0.058	0.978294	0.327929	1.59638e-07
rs78020070	0.0766667	2.36562	0.018	0.134732	0.892824	1.59133e-07
rs75829899	0.0230263	2.09693	0.036	0.617365	0.536994	1.58847e-07
rs149327	0.294702	2.65631	0.0079	0.410885	0.681157	1.58835e-07
rs10043442	0.462585	2.70163	0.0069	0.637502	0.523798	1.58387e-07
rs62371206	0.0723684	2.32635	0.02	1.36424	0.172493	1.58311e-07
rs17149268	0.210526	2.5427	0.011	0.906225	0.364817	1.57961e-07
rs140531732	0.0164474	2.01409	0.044	0.98306	0.325578	1.57706e-07
rs71592569	0.0625	2.30798	0.021	0.811071	0.417325	1.56769e-07
rs59372219	0.0690789	2.32635	0.02	0.846478	0.397286	1.56184e-07
rs57408535	0.483444	2.74778	0.006	0.0541709	0.956799	1.55308e-07
rs45511191	0.0131579	1.95148	0.051	1.58328	0.113357	1.55274e-07
rs6862404	0.0493421	2.25713	0.024	0.430635	0.666734	1.55202e-07
rs6868055	0.203947	2.5427	0.011	0.755924	0.449695	1.54411e-07
rs72799744	0.25	2.62362	0.0087	0.155805	0.876187	1.54304e-07
rs79413938	0.256579	2.51214	0.012	1.27235	0.203248	1.5411e-07
rs62371209	0.0690789	2.32635	0.02	0.428449	0.668324	1.53817e-07
rs478750	0.15894	2.51214	0.012	0.0964515	0.923162	1.5324e-07
rs13175749	0.321192	2.66495	0.0077	0.116818	0.907004	1.51344e-07
rs1993875	0.321192	2.40892	0.016	1.7356	0.0826344	1.51336e-07
rs141234658	0.0953947	2.38671	0.017	0.562482	0.573788	1.51269e-07
rs75013285	0.0960265	2.38671	0.017	0.589291	0.555666	1.51032e-07
rs7706634	0.309211	2.66061	0.0078	0.0277168	0.977888	1.50557e-07
rs183134740	0.0197368	2.03352	0.042	1.13168	0.257769	1.50475e-07
rs974752	0.0723684	2.32635	0.02	0.383574	0.701294	1.50078e-07
rs4836067	0.0164474	1.9863	0.047	0.314964	0.752789	1.49e-07
rs6880221	0.259868	2.43238	0.015	1.58809	0.112265	1.48976e-07
rs62371211	0.0657895	2.29037	0.022	1.04292	0.296986	1.48571e-07
rs55712196	0.00328947	1.55477	0.12	1.08226	0.279135	1.48518e-07
rs17149561	0.154605	2.09693	0.036	3.08248	0.00205283	1.48468e-07
rs17473342	0.263514	2.48377	0.013	1.35718	0.174724	1.48323e-07
rs6867820	0.200658	2.5427	0.011	0.468967	0.639093	1.48253e-07
rs62377776	0.180921	2.38671	0.017	1.6985	0.0894137	1.47778e-07
rs1604402	0.0690789	2.30798	0.021	0.450333	0.65247	1.47502e-07
rs10055242	0.323308	2.5427	0.011	1.16634	0.243477	1.47281e-07
rs4283786	0.355263	2.61587	0.0089	0.840743	0.400492	1.47072e-07
rs4092403	0.375	2.32635	0.02	1.92679	0.0540059	1.46581e-07
rs658488	0.162252	2.48377	0.013	0.603503	0.546174	1.4641e-07
rs540289	0.164474	2.48377	0.013	0.618301	0.536377	1.45529e-07
rs6883908	0.0493421	2.22621	0.026	0.430635	0.666734	1.44833e-07
rs614205	0.157895	2.48377	0.013	0.289223	0.772411	1.44315e-07
rs76718797	0.0197368	2.01409	0.044	0.19074	0.848729	1.44255e-07
rs6872932	0.348684	2.64787	0.0081	0.468606	0.639351	1.44136e-07
rs73291609	0.128289	2.25713	0.024	2.33793	0.0193911	1.43039e-07
rs115527627	0.0197368	2.00465	0.045	1.87578	0.060686	1.42847e-07
rs629558	0.164474	2.48377	0.013	0.425481	0.670486	1.42376e-07
rs6887101	0.351974	2.64787	0.0081	0.432857	0.665119	1.42273e-07
rs7722632	0.0263158	2.07485	0.038	0.5022	0.615527	1.42218e-07
rs2731656	0.0328947	2.12007	0.034	1.33027	0.18343	1.41841e-07
rs26826	0.236842	2.57583	0.01	0.070031	0.944169	1.41826e-07
rs2102145	0.0723684	2.29037	0.022	0.993644	0.320396	1.418e-07
rs112801206	0.0197368	2.00465	0.045	0.316076	0.751945	1.41584e-07
rs10054893	0.0131579	1.90331	0.057	1.24787	0.212077	1.41461e-07
rs804484	0.161184	2.48377	0.013	0.0645227	0.948554	1.4138e-07
rs62371207	0.0690789	2.29037	0.022	0.139894	0.888744	1.40915e-07
rs6595407	0.354305	2.65631	0.0079	0.225572	0.821534	1.40605e-07
rs6898420	0.0493421	2.21152	0.027	0.430635	0.666734	1.40198e-07
rs1870560	0.351974	2.63962	0.0083	0.425819	0.67024	1.39005e-07
rs10063253	0.361842	2.66061	0.0078	0.0256908	0.979504	1.3846e-07
rs6595409	0.351974	2.63555	0.0084	0.432857	0.665119	1.3772e-07
rs2407212	0.302632	2.40892	0.016	1.58543	0.112868	1.3753e-07
rs1501770	0.0646259	2.25713	0.024	0.797562	0.425125	1.3737e-07
rs77078472	0.0953947	2.34553	0.019	0.562482	0.573788	1.37243e-07
rs1531340	0.351974	2.63962	0.0083	0.280105	0.779397	1.35693e-07
rs111295980	0.259868	2.57583	0.01	0.269812	0.787305	1.35514e-07
rs78235140	0.0761589	2.27343	0.023	1.22786	0.219498	1.35478e-07
rs7713124	0.301325	2.60827	0.0091	0.186728	0.851874	1.34585e-07
rs115614520	0.0263158	2.04353	0.041	1.31936	0.187049	1.34281e-07
rs12517980	0.180921	2.38671	0.017	1.44155	0.149429	1.34216e-07
rs6875862	0.302632	2.40892	0.016	1.54807	0.121606	1.34121e-07
rs3213794	0.347973	2.63154	0.0085	0.250594	0.802128	1.33915e-07
rs10059964	0.347682	2.61587	0.0089	0.495726	0.620088	1.33432e-07
rs79480743	0.0263158	2.04353	0.041	0.180788	0.856534	1.33237e-07
rs6859267	0.348684	2.63154	0.0085	0.219091	0.826579	1.32658e-07
rs80135866	0.0709459	2.25713	0.024	0.731698	0.464353	1.31055e-07
rs450626	0.190789	2.45726	0.014	0.841119	0.400281	1.31028e-07
rs17473944	0.259868	2.48377	0.013	1.06925	0.284955	1.30925e-07
rs2652258	0.0690789	2.25713	0.024	0.139894	0.888744	1.30674e-07
rs41471149	0.0133333	1.85919	0.063	1.30464	0.192015	1.29491e-07
rs56006955	0.264901	2.34553	0.019	1.68906	0.0912072	1.28449e-07
rs2088903	0.0625	2.18349	0.029	1.98861	0.0467439	1.28297e-07
rs76431217	0.265306	2.48377	0.013	1.03329	0.301469	1.28261e-07
rs2910244	0.151007	2.02371	0.043	3.06613	0.00216849	1.28134e-07
rs11958590	0.0690789	2.2414	0.025	0.66984	0.50296	1.277e-07
rs154513	0.404605	2.45726	0.014	1.38128	0.167192	1.27351e-07
rs6595441	0.3125	2.5427	0.011	0.810691	0.417543	1.26977e-07
rs6884312	0.394737	2.5427	0.011	0.991614	0.321386	1.25308e-07
rs17151045	0.0657895	2.22621	0.026	0.189989	0.849318	1.25071e-07
rs193244878	0.00657895	1.64485	0.1	0.240298	0.810099	1.2453e-07
rs330675	0.00986842	1.75652	0.079	2.16811	0.03015	1.24467e-07
rs17450393	0.0296053	2.03352	0.042	0.854715	0.392709	1.23798e-07
rs75965538	0.0529801	2.10836	0.035	2.71301	0.00666756	1.22833e-07
rs115158056	0.0131579	1.82501	0.068	1.01171	0.311678	1.22322e-07
rs114161721	0.0164474	1.88079	0.06	0.184975	0.853249	1.21657e-07
rs75875574	0.0296053	2.02371	0.043	0.742286	0.457914	1.21278e-07
rs189905965	0.0131579	1.81842	0.069	0.562705	0.573636	1.20775e-07
rs1501763	0.0860927	2.25713	0.024	0.889192	0.3739	1.20424e-07
rs26659	0.0230263	1.95996	0.05	0.0541609	0.956807	1.20378e-07
rs4836050	0.289474	2.36562	0.018	1.51658	0.129373	1.19472e-07
rs189714321	0.00986842	1.73354	0.083	0.572703	0.566846	1.19284e-07
rs11741506	0.470199	2.61973	0.0088	0.434065	0.664241	1.19249e-07
rs3853401	0.282895	2.51214	0.012	0.681271	0.4957	1.19102e-07
rs62382962	0.282895	2.51214	0.012	0.681271	0.4957	1.19102e-07
rs11949944	0.0723684	2.22621	0.026	0.096585	0.923056	1.19021e-07
rs1160156	0.305921	2.40892	0.016	1.35664	0.174896	1.18701e-07
rs150488977	0.0230263	1.95148	0.051	0.76579	0.443801	1.18591e-07
rs75107956	0.027972	1.99539	0.046	1.39031	0.164436	1.18536e-07
rs6595412	0.365132	2.45726	0.014	1.23509	0.216796	1.1847e-07
rs6595331	0.215232	2.30798	0.021	1.65132	0.0986735	1.18222e-07
rs2859487	0.156463	2.13208	0.033	2.47222	0.0134278	1.17844e-07
rs74910706	0.0394737	2.07485	0.038	0.717555	0.473032	1.17162e-07
rs13175082	0.5	2.5427	0.011	0.936426	0.349054	1.16287e-07
rs143367698	0.0231788	1.94313	0.052	0.592918	0.553236	1.16223e-07
rs17149485	0.121711	2.12007	0.034	2.64212	0.00823884	1.16101e-07
rs139315943	0.25	2.34553	0.019	1.48045	0.138752	1.14889e-07
rs17149335	0.0723684	2.19729	0.028	0.936323	0.349107	1.14715e-07
rs11952019	0.0690789	2.19729	0.028	0.0884525	0.929517	1.14356e-07
rs716466	0.151316	2.09693	0.036	2.55543	0.0106056	1.14321e-07
rs12519921	0.184564	2.32635	0.02	1.40254	0.160753	1.14125e-07
rs114599897	0.0723684	2.19729	0.028	0.825771	0.408934	1.14021e-07
rs75965919	0.0394737	2.03352	0.042	2.4824	0.0130501	1.13926e-07
rs114895570	0.0263158	1.95996	0.05	1.31936	0.187049	1.13678e-07
rs73794835	0.0263158	1.95996	0.05	1.31936	0.187049	1.13678e-07
rs335201	0.473684	2.13208	0.033	2.07242	0.0382259	1.1367e-07
rs62382444	0.0559211	2.14441	0.032	0.0763106	0.939172	1.13642e-07
rs115796963	0.253289	2.38671	0.017	1.26822	0.204719	1.13606e-07
rs6595453	0.177632	2.40892	0.016	0.35408	0.723279	1.13366e-07
rs7713551	0.303333	2.48377	0.013	0.854442	0.39286	1.13131e-07
rs139115952	0.0131579	1.78046	0.075	0.237407	0.812341	1.12832e-07
rs7443283	0.493421	2.51214	0.012	1.03027	0.302883	1.12778e-07
rs77910830	0.259868	2.48377	0.013	0.522095	0.601604	1.11422e-07
rs146665132	0.25	2.34553	0.019	1.42036	0.155504	1.11362e-07
rs113285047	0.00986842	1.69015	0.091	0.522348	0.601428	1.10832e-07
rs338796	0.200658	2.43238	0.015	0.345968	0.729367	1.10339e-07
rs77503584	0.0296053	1.97737	0.048	0.240448	0.809983	1.10233e-07
rs72786964	0.268212	2.45726	0.014	0.800554	0.42339	1.10179e-07
rs2407211	0.292763	2.38671	0.017	1.29564	0.195098	1.10117e-07
rs148862392	0.0460526	2.07485	0.038	0.918733	0.358235	1.09252e-07
rs11241609	0.201987	2.43238	0.015	0.171258	0.864021	1.09101e-07
rs75096325	0.0164474	1.81842	0.069	1.29369	0.195774	1.08808e-07
rs114335122	0.268966	2.38671	0.017	1.21433	0.224623	1.0871e-07
rs7711879	0.286184	2.43238	0.015	1.01125	0.311898	1.08482e-07
rs12652373	0.241722	2.27343	0.023	1.64688	0.0995826	1.08291e-07
rs140863492	0.0953947	2.2414	0.025	0.562482	0.573788	1.0812e-07
rs112867234	0.303333	2.51214	0.012	0.426233	0.669938	1.07974e-07
rs78145129	0.0690789	2.14441	0.032	1.40175	0.160989	1.07855e-07
rs146008304	0.0960265	2.2414	0.025	0.569646	0.568918	1.07826e-07
rs11738363	0.351974	2.48377	0.013	0.899783	0.368236	1.074e-07
rs2956540	0.433775	2.5427	0.011	0.728086	0.466561	1.07312e-07
rs74824005	0.0164474	1.81191	0.07	0.573678	0.566186	1.07277e-07
rs115155444	0.0559211	2.10836	0.035	0.9849	0.324673	1.07139e-07
rs140546484	0.0559211	2.10836	0.035	0.9849	0.324673	1.07139e-07
rs139371882	0.0460526	2.03352	0.042	2.36848	0.0178615	1.07032e-07
rs17431081	0.26	2.48377	0.013	0.197642	0.843325	1.06966e-07
rs114506110	0.0263158	1.92684	0.054	1.23719	0.216016	1.06517e-07
rs72184	0.407895	2.57583	0.01	0.0866786	0.930927	1.05449e-07
rs11740716	0.258389	2.45726	0.014	0.539014	0.589877	1.05198e-07
rs17352686	0.256667	2.45726	0.014	0.511549	0.608967	1.0518e-07
rs17408604	0.259868	2.45726	0.014	0.549101	0.582936	1.04924e-07
rs78897058	0.00986842	1.65463	0.098	1.42782	0.153345	1.04631e-07
rs12514901	0.0723684	2.15707	0.031	0.825771	0.408934	1.04478e-07
rs78503918	0.0164474	1.79283	0.073	1.71629	0.0861096	1.04168e-07
rs11241648	0.324503	2.51214	0.012	0.358036	0.720316	1.03538e-07
rs6873926	0.430921	0.755415	0.45	3.39461	0.000687257	1.0331e-07
rs141320343	0.0264901	1.91104	0.056	1.23218	0.217881	1.0302e-07
rs35935116	0.0559211	2.09693	0.036	0.125371	0.90023	1.02912e-07
rs78670974	0.0263158	1.90331	0.057	0.900134	0.368049	1.01509e-07
rs114149738	0.02	1.83167	0.067	1.02723	0.304313	1.01404e-07
rs79308324	0.0328947	1.95148	0.051	1.49098	0.135966	1.01076e-07
rs80091668	0.0230263	1.8663	0.062	0.672755	0.501103	1.00825e-07
rs112631421	0.0197368	1.82501	0.068	0.317544	0.750831	1.00569e-07
rs1345652	0.326667	2.27343	0.023	1.60924	0.107563	1.00153e-07
rs141828010	0.013245	1.71144	0.087	1.56469	0.117656	1.00088e-07
rs7725745	0.0460526	2.03352	0.042	0.717519	0.473054	9.99352e-08
rs35006131	0.200658	2.2414	0.025	1.57581	0.11507	9.9294e-08
rs36075569	0.32	2.27343	0.023	1.59171	0.111451	9.92406e-08
rs115773073	0.0263158	1.88819	0.059	1.23719	0.216016	9.89789e-08
rs6893509	0.0789474	2.14441	0.032	1.0365	0.299967	9.89314e-08
rs840468	0.105263	2.22621	0.026	0.400147	0.689048	9.85788e-08
rs143615763	0.0927152	2.18349	0.029	0.864377	0.387381	9.85652e-08
rs1392437	0.203947	2.29037	0.022	1.29985	0.193653	9.84368e-08
rs111322586	0.0953947	2.19729	0.028	0.562482	0.573788	9.80483e-08
rs78227179	0.194079	2.29037	0.022	1.23388	0.217246	9.79166e-08
rs115565924	0.0296053	1.91104	0.056	1.21754	0.223397	9.77409e-08
rs62377774	0.180921	2.34553	0.019	0.438744	0.660847	9.70235e-08
rs13154018	0.460265	2.5427	0.011	0.387585	0.698323	9.69658e-08
rs56399126	0.163333	2.25713	0.024	1.23913	0.215298	9.66649e-08
rs149217294	0.0230263	1.83842	0.066	1.30607	0.19153	9.61991e-08
rs79690211	0.0493421	2.03352	0.042	0.0392927	0.968657	9.59988e-08
rs1160155	0.302632	2.40892	0.016	0.905358	0.365276	9.56583e-08
rs77298376	0.0427632	1.96859	0.049	2.18813	0.0286603	9.56485e-08
rs149190742	0.0625	1.9863	0.047	2.96441	0.00303264	9.55158e-08
rs62371733	0.0625	2.08576	0.037	0.556633	0.577778	9.55065e-08
rs114327354	0.00986842	1.59819	0.11	0.651545	0.514695	9.54504e-08
rs79756897	0.00986842	1.59819	0.11	0.104004	0.917166	9.54244e-08
rs2045897	0.19	2.29037	0.022	1.12636	0.260012	9.54122e-08
rs111338396	0.0592105	2.05375	0.04	1.43648	0.150865	9.53556e-08
rs13154630	0.446667	2.51214	0.012	0.585541	0.558184	9.52554e-08
rs72793395	0.125828	2.25713	0.024	0.0866471	0.930952	9.48133e-08
rs114091641	0.0230263	1.83167	0.067	0.715631	0.474219	9.46224e-08
rs7727813	0.210526	2.21152	0.027	1.62741	0.103649	9.42985e-08
rs1160153	0.304636	2.40892	0.016	0.865486	0.386772	9.41506e-08
rs28896489	0.456667	2.51214	0.012	0.561718	0.574308	9.40951e-08
rs7709861	0.0625	1.97737	0.048	2.96441	0.00303264	9.3843e-08
rs4836049	0.292763	2.38671	0.017	0.951413	0.341395	9.38045e-08
rs454728	0.407285	1.47579	0.14	2.87608	0.00402642	9.37431e-08
rs191876105	0.0164474	1.73354	0.083	0.370819	0.710772	9.34167e-08
rs17473412	0.263514	2.40892	0.016	0.570585	0.568281	9.33639e-08
rs112124333	0.0197368	1.78046	0.075	0.654947	0.512502	9.29302e-08
rs139387392	0.0268456	1.85919	0.063	1.21651	0.223791	9.28603e-08
rs115413357	0.00328947	1.20036	0.23	0.0602406	0.951964	9.2592e-08
rs142435931	0.0625	1.96859	0.049	2.96441	0.00303264	9.2235e-08
rs80219415	0.0625	1.96859	0.049	2.96441	0.00303264	9.2235e-08
rs10052105	0.322368	2.34553	0.019	1.19691	0.231341	9.20593e-08
rs115994369	0.0131579	1.65957	0.097	1.24787	0.212077	9.19698e-08
rs111936685	0.0328947	1.90331	0.057	1.38069	0.167374	9.19382e-08
rs12655872	0.0164474	1.72238	0.085	0.785958	0.431892	9.17251e-08
rs150230319	0.0164474	1.72238	0.085	0.506564	0.612461	9.1665e-08
rs115328214	0.118421	2.12007	0.034	1.84388	0.0652006	9.12729e-08
rs142694411	0.00657895	1.43953	0.15	0.143293	0.886059	9.12059e-08
rs75127178	0.0625	1.95996	0.05	2.96441	0.00303264	9.06879e-08
rs114455261	0.0198676	1.76836	0.077	0.148818	0.881697	9.05828e-08
rs6881525	0.0625	2.05375	0.04	0.713885	0.475298	8.98793e-08
rs77313214	0.0131579	1.64485	0.1	0.73571	0.461907	8.96719e-08
rs25758	0.190789	2.18349	0.029	1.61179	0.107008	8.92603e-08
rs76072642	0.0296053	1.8663	0.062	0.155026	0.876801	8.90997e-08
rs1160154	0.289474	2.38671	0.017	0.797658	0.425069	8.90902e-08
rs2045902	0.289474	2.38671	0.017	0.797658	0.425069	8.90902e-08
rs188703426	0.0133333	1.64485	0.1	0.559917	0.575536	8.90813e-08
rs11241630	0.0263158	1.83167	0.067	0.652299	0.514208	8.86931e-08
rs112365919	0.17931	2.29037	0.022	0.673584	0.500576	8.86352e-08
rs114870932	0.0460993	1.93492	0.053	2.52696	0.0115054	8.84982e-08
rs115806115	0.0551724	1.93492	0.053	3.06473	0.00217864	8.84945e-08
rs62377102	0.194079	2.10836	0.035	1.94321	0.0519913	8.83353e-08
rs11742316	0.266447	2.40892	0.016	0.296296	0.767004	8.80149e-08
rs7731697	0.263158	2.40892	0.016	0.141151	0.887751	8.78188e-08
rs149171897	0.00328947	1.15035	0.25	0.0747344	0.940426	8.74728e-08
rs4637542	0.1875	2.19729	0.028	1.47065	0.141387	8.72611e-08
rs7732802	0.0559211	1.95148	0.051	2.59085	0.00957403	8.71645e-08
rs62373177	0.0953947	2.14441	0.032	0.432146	0.665635	8.71101e-08
rs6873030	0.456954	2.48377	0.013	0.548224	0.583538	8.71096e-08
rs77768847	0.0263158	1.81842	0.069	1.28826	0.197657	8.70721e-08
rs142015363	0.00657895	1.40507	0.16	0.284371	0.776126	8.69153e-08
rs74794493	0.0540541	1.95148	0.051	2.45518	0.0140815	8.66673e-08
rs78601084	0.107383	2.17009	0.03	0.458183	0.646821	8.65711e-08
rs79774430	0.0592105	2.00465	0.045	1.43648	0.150865	8.63308e-08
rs76019070	0.0592105	1.95996	0.05	2.47678	0.0132575	8.62842e-08
rs183751	0.196667	2.19729	0.028	1.47018	0.141514	8.61857e-08
rs2036321	0.206667	2.29037	0.022	0.868753	0.384982	8.60244e-08
rs12520047	0.194079	2.29037	0.022	0.740991	0.458699	8.57884e-08
rs76149633	0.0559211	1.94313	0.052	2.59085	0.00957403	8.57622e-08
rs7723298	0.0559211	1.94313	0.052	2.59085	0.00957403	8.57622e-08
rs10519710	0.154605	2.18349	0.029	1.32472	0.185264	8.54348e-08
rs55893406	0.207237	2.29037	0.022	0.843972	0.398685	8.53107e-08
rs76601844	0.00328947	1.12639	0.26	1.09916	0.2717	8.52021e-08
rs72787833	0.00328947	1.12639	0.26	0.262526	0.792916	8.51949e-08
rs77123848	0.00328947	1.12639	0.26	0.239539	0.810688	8.51949e-08
rs116812820	0.0197368	1.72793	0.084	1.27807	0.201223	8.50594e-08
rs77077185	0.0625	1.92684	0.054	2.96441	0.00303264	8.50436e-08
rs77937295	0.0559211	2.00465	0.045	0.104405	0.916848	8.5003e-08
rs112139503	0.0592105	1.99539	0.046	1.43648	0.150865	8.47495e-08
rs145171482	0.0296053	1.83842	0.066	0.322677	0.74694	8.46719e-08
rs29614	0.32	2.40892	0.016	0.565308	0.571864	8.45625e-08
rs29565	0.3125	2.43238	0.015	0.122813	0.902255	8.41337e-08
rs76441997	0.0544218	1.9863	0.047	0.819658	0.412411	8.41158e-08
rs140232241	0.0197368	1.72238	0.085	0.660746	0.508775	8.39917e-08
rs422873	0.273026	2.25713	0.024	1.31196	0.189535	8.39224e-08
rs7719991	0.0559211	1.96859	0.049	1.73486	0.0827658	8.38809e-08
rs56069869	0.0164474	1.66959	0.095	0.336821	0.736252	8.38434e-08
rs7735183	0.157895	2.21152	0.027	1.0001	0.31726	8.37732e-08
rs13156629	0.0427632	1.92684	0.054	0.441854	0.658595	8.35853e-08
rs77272333	0.0131579	1.59819	0.11	1.24787	0.212077	8.32889e-08
rs60591660	0.0592105	1.9863	0.047	1.43648	0.150865	8.32321e-08
rs1351126	0.305921	2.40892	0.016	0.43164	0.666003	8.31659e-08
rs115401323	0.0592105	1.99539	0.046	1.08671	0.277163	8.31502e-08
rs75301370	0.00328947	1.10306	0.27	1.09916	0.2717	8.30849e-08
rs115861013	0.0197368	1.71144	0.087	1.20602	0.227809	8.26553e-08
rs114894647	0.0427632	1.91888	0.055	0.72524	0.468305	8.26379e-08
rs1904138	0.292763	2.27343	0.023	1.25107	0.210908	8.25565e-08
rs17148712	0.0625	1.91104	0.056	2.96441	0.00303264	8.25084e-08
rs1422265	0.325658	2.29037	0.022	1.22736	0.219686	8.21102e-08
rs2045896	0.18543	2.21152	0.027	1.18301	0.236804	8.20267e-08
rs79754969	0.0592105	1.97737	0.048	1.43648	0.150865	8.17745e-08
rs414816	0.278146	2.22621	0.026	1.40285	0.160662	8.16803e-08
rs72786955	0.0296053	1.81842	0.069	0.335142	0.737518	8.16461e-08
rs74652806	0.0625	1.90331	0.057	2.96441	0.00303264	8.1304e-08
rs113767890	0.0592105	1.99539	0.046	0.246303	0.805448	8.11636e-08
rs965821	0.368421	2.43238	0.015	0.468529	0.639406	8.09966e-08
rs116719711	0.0625	1.9863	0.047	1.35936	0.174032	8.09433e-08
rs76974628	0.0592105	1.92684	0.054	2.47678	0.0132575	8.09145e-08
rs113793319	0.0263158	1.78046	0.075	0.30216	0.76253	8.07664e-08
rs62377777	0.210526	2.27343	0.023	0.805226	0.420689	8.06896e-08
rs17426027	0.0164474	1.64485	0.1	0.044274	0.964686	8.04815e-08
rs76573718	0.0625	1.97737	0.048	1.53237	0.12543	8.04805e-08
rs12656333	0.194079	2.29037	0.022	0.256574	0.797508	8.03377e-08
rs4616888	0.1875	2.18349	0.029	1.32339	0.185705	8.03334e-08
rs4836048	0.289474	2.38671	0.017	0.367215	0.713459	8.03283e-08
rs77734014	0.0625	1.8957	0.058	2.96441	0.00303264	8.01389e-08
rs76656521	0.06	1.96859	0.049	1.47365	0.140575	8.00911e-08
rs78114667	0.0559211	1.96859	0.049	0.629527	0.529004	7.97321e-08
rs29566	0.3125	2.40892	0.016	0.163525	0.870105	7.96916e-08
rs138903498	0.00657895	1.34076	0.18	0.231082	0.817251	7.96852e-08
rs7703430	0.305921	2.21152	0.027	1.44902	0.147332	7.96051e-08
rs143938706	0.0263158	1.76836	0.077	1.05962	0.289318	7.94316e-08
rs10065927	0.289474	2.36562	0.018	0.565292	0.571875	7.93742e-08
rs144045552	0.00986842	1.47579	0.14	0.239923	0.81039	7.92275e-08
rs114072598	0.0197368	1.68494	0.092	1.27807	0.201223	7.90751e-08
rs17148698	0.0629139	1.88819	0.059	2.96139	0.00306253	7.8822e-08
rs2399731	0.0690789	1.90331	0.057	2.80705	0.00499976	7.8499e-08
rs456409	0.273026	2.21152	0.027	1.37707	0.168491	7.83916e-08
rs460691	0.273026	2.21152	0.027	1.37707	0.168491	7.83916e-08
rs76912309	0.0493421	1.92684	0.054	0.679908	0.496563	7.82719e-08
rs6875311	0.377483	1.92684	0.054	2.15418	0.0312264	7.82677e-08
rs114533821	0.0460526	1.91104	0.056	0.318916	0.74979	7.81675e-08
rs17149579	0.157895	2.21152	0.027	0.537495	0.590926	7.81048e-08
rs78672247	0.0690789	2.01409	0.044	0.310686	0.756039	7.80041e-08
rs74803220	0.0559211	1.95148	0.051	0.9849	0.324673	7.7971e-08
rs79219234	0.0625	1.88079	0.06	2.96441	0.00303264	7.79191e-08
rs79139825	0.0592105	1.95148	0.051	1.43648	0.150865	7.77275e-08
rs71594307	0.0690789	1.99539	0.046	1.12515	0.260527	7.76988e-08
rs77636052	0.06	1.94313	0.052	1.7423	0.0814563	7.76601e-08
rs76646016	0.0533333	1.94313	0.052	0.536782	0.591418	7.75082e-08
rs78210709	0.0559211	1.95148	0.051	0.629527	0.529004	7.71076e-08
rs115334508	0.0596026	1.96859	0.049	0.346825	0.728723	7.6827e-08
rs142356025	0.0197368	1.66959	0.095	0.352247	0.724653	7.67749e-08
rs80059127	0.0596026	1.93492	0.053	1.74911	0.0802724	7.66913e-08
rs26827	0.180921	2.14441	0.032	1.39055	0.164363	7.66593e-08
rs79418122	0.157895	2.21152	0.027	0.268957	0.787963	7.64565e-08
rs76157779	0.0625	1.97737	0.048	0.418639	0.67548	7.64153e-08
rs77826682	0.0625	1.97737	0.048	0.418639	0.67548	7.64153e-08
rs2173683	0.207237	2.2414	0.025	0.843972	0.398685	7.63574e-08
rs80033938	0.0197368	1.66456	0.096	0.199681	0.84173	7.61208e-08
rs55914925	0.207237	2.27343	0.023	0.419866	0.674583	7.61144e-08
rs115487337	0.0263158	1.74491	0.081	0.0971327	0.922621	7.58524e-08
rs11951466	0.0427632	1.85919	0.063	1.64997	0.0989495	7.57704e-08
rs25772	0.203947	2.10836	0.035	1.62807	0.103509	7.56323e-08
rs7730691	0.105263	2.04353	0.041	1.53378	0.125083	7.55291e-08
rs7728713	0.203947	2.27343	0.023	0.222474	0.823945	7.55236e-08
rs74602468	0.0629139	1.96859	0.049	0.704072	0.481388	7.54458e-08
rs4397157	0.210526	2.07485	0.038	1.76438	0.0776685	7.54288e-08
rs2567793	0.0230263	1.7007	0.089	0.980185	0.326995	7.52838e-08
rs2662301	0.0230263	1.7007	0.089	0.980185	0.326995	7.52838e-08
rs890933	0.217105	2.29037	0.022	0.06259	0.950093	7.51461e-08
rs80173271	0.0690789	1.99539	0.046	0.310686	0.756039	7.51392e-08
rs75394817	0.0625	1.96859	0.049	0.418639	0.67548	7.51059e-08
rs78263632	0.0625	1.96859	0.049	0.418639	0.67548	7.51059e-08
rs12516444	0.483553	1.99539	0.046	1.95433	0.0506624	7.50912e-08
rs78815427	0.0612245	1.92684	0.054	1.81901	0.0689094	7.50664e-08
rs7702530	0.197368	2.18349	0.029	1.16262	0.244983	7.4852e-08
rs74918124	0.0596026	1.92684	0.054	1.61732	0.10581	7.47818e-08
rs76241093	0.0625	1.95148	0.051	1.17739	0.23904	7.47619e-08
rs7724623	0.154605	2.19729	0.028	0.184343	0.853744	7.47446e-08
rs114674073	0.0164474	1.59819	0.11	0.44125	0.659032	7.4681e-08
rs116372658	0.0164474	1.59819	0.11	0.44125	0.659032	7.4681e-08
rs74583276	0.0559211	1.93492	0.053	0.629527	0.529004	7.4671e-08
rs79161700	0.0559211	1.93492	0.053	0.629527	0.529004	7.4671e-08
rs117952527	0.0164474	1.59819	0.11	0.0255854	0.979588	7.46547e-08
rs139762109	0.0361842	1.81191	0.07	1.52833	0.126431	7.4554e-08
rs62383054	0.0756579	2.01409	0.044	0.126603	0.899255	7.43622e-08
rs144989282	0.0197368	1.64485	0.1	1.54658	0.121964	7.41436e-08
rs80283308	0.0625	1.93492	0.053	1.53237	0.12543	7.40794e-08
rs10039516	0.457237	2.43238	0.015	0.416835	0.676799	7.40453e-08
rs7730294	0.105263	2.03352	0.042	1.53378	0.125083	7.40053e-08
rs114411238	0.0197368	1.64485	0.1	1.27807	0.201223	7.39976e-08
rs116099240	0.0197368	1.64485	0.1	1.27807	0.201223	7.39976e-08
rs143439296	0.0197368	1.64485	0.1	1.27807	0.201223	7.39976e-08
rs150557122	0.0197368	1.64485	0.1	1.27807	0.201223	7.39976e-08
rs187920182	0.0197368	1.64485	0.1	1.27807	0.201223	7.39976e-08
rs188657416	0.0197368	1.64485	0.1	1.27807	0.201223	7.39976e-08
rs75703435	0.0197368	1.64485	0.1	1.27807	0.201223	7.39976e-08
rs79698705	0.0197368	1.64485	0.1	1.27807	0.201223	7.39976e-08
rs79836953	0.0197368	1.64485	0.1	1.27807	0.201223	7.39976e-08
rs80217160	0.0197368	1.64485	0.1	1.27807	0.201223	7.39976e-08
rs112537544	0.00657895	1.28155	0.2	0.61824	0.536417	7.38353e-08
rs114678029	0.00657895	1.28155	0.2	0.284832	0.775773	7.38288e-08
rs29567	0.197368	2.12007	0.034	1.49187	0.135733	7.3634e-08
rs304386	0.243421	2.30798	0.021	0.353877	0.723431	7.36212e-08
rs407797	0.273026	2.19729	0.028	1.31196	0.189535	7.34558e-08
rs72793399	0.0608108	1.95148	0.051	0.148594	0.881874	7.34234e-08
rs76378303	0.06	1.93492	0.053	1.08362	0.278535	7.339e-08
rs769039	0.213816	2.2414	0.025	0.739013	0.459899	7.3238e-08
rs144922672	0.0430464	1.85919	0.063	0.292145	0.770176	7.32361e-08
rs76182223	0.0625	1.93492	0.053	1.35936	0.174032	7.32006e-08
rs78255934	0.0625	1.93492	0.053	1.35936	0.174032	7.32006e-08
rs79062418	0.0625	1.93492	0.053	1.35936	0.174032	7.32006e-08
rs35832	0.141447	1.8957	0.058	2.46819	0.0135797	7.31764e-08
rs114333562	0.0131579	1.5141	0.13	0.0652813	0.94795	7.30207e-08
rs79290432	0.0596026	1.93492	0.053	0.767606	0.442721	7.26861e-08
rs1431953	0.0230263	1.67978	0.093	0.980185	0.326995	7.26813e-08
rs7706723	0.210526	2.17009	0.03	1.22599	0.220203	7.25725e-08
rs75655531	0.0559211	1.91888	0.055	0.629527	0.529004	7.24024e-08
rs142710530	0.0629139	1.95148	0.051	0.365534	0.714713	7.23307e-08
rs112277722	0.0427632	1.84526	0.065	0.902563	0.366758	7.22159e-08
rs454890	0.285235	2.19729	0.028	1.30381	0.192297	7.22115e-08
rs148402266	0.0562914	1.83842	0.066	2.85301	0.00433079	7.22011e-08
rs12515129	0.211921	2.2414	0.025	0.627901	0.530069	7.20214e-08
rs116360691	0.0596026	1.93492	0.053	0.406507	0.68437	7.202e-08
rs17148709	0.0625	1.91888	0.055	1.53237	0.12543	7.18283e-08
rs11951919	0.0263158	1.70604	0.088	1.55445	0.120077	7.17369e-08
rs187841029	0.00986842	1.40507	0.16	1.36604	0.171925	7.17207e-08
rs6874725	0.0888158	2.02371	0.043	0.829869	0.406613	7.17194e-08
rs17351449	0.0562914	1.88819	0.059	1.72915	0.083782	7.16253e-08
rs75775709	0.0625	1.94313	0.052	0.418639	0.67548	7.14645e-08
rs114968077	0.00657895	1.25357	0.21	1.95616	0.0504466	7.1376e-08
rs17149283	0.210526	2.17009	0.03	1.17983	0.238068	7.1373e-08
rs76754521	0.00657895	1.25357	0.21	0.17454	0.861441	7.12964e-08
rs29559	0.197368	2.19729	0.028	0.873787	0.382234	7.1179e-08
rs77852694	0.0559211	1.90331	0.057	0.9849	0.324673	7.10717e-08
rs2662299	0.0230263	1.66456	0.096	0.980185	0.326995	7.08639e-08
rs145952683	0.134868	2.13208	0.033	0.385169	0.700112	7.07457e-08
rs2567797	0.0231788	1.66456	0.096	0.976635	0.32875	7.06382e-08
rs75051053	0.0625	1.93492	0.053	0.418639	0.67548	7.03375e-08
rs77493703	0.0625	1.93492	0.053	0.418639	0.67548	7.03375e-08
rs62371245	0.0559211	1.90331	0.057	0.614939	0.538595	7.02599e-08
rs78071507	0.0592105	1.8957	0.058	1.50638	0.13197	7.01446e-08
rs17148705	0.0596026	1.91888	0.055	0.502474	0.615334	6.99641e-08
rs2061766	0.292763	2.21152	0.027	1.19628	0.231586	6.9878e-08
rs10041506	0.216667	2.14441	0.032	1.29426	0.195574	6.98183e-08
rs78855773	0.0625	1.91888	0.055	1.05757	0.290251	6.97519e-08
rs4836042	0.371711	2.13208	0.033	1.55997	0.118767	6.97459e-08
rs2567795	0.0230263	1.65463	0.098	0.980185	0.326995	6.97106e-08
rs78154765	0.0596026	1.88079	0.06	1.8344	0.0665939	6.96415e-08
rs139875170	0.0230263	1.65463	0.098	0.667575	0.504405	6.95844e-08
rs78513495	0.0604027	1.88819	0.059	1.71375	0.0865739	6.95669e-08
rs73302204	0.0427632	1.81842	0.069	1.31748	0.187678	6.9505e-08
rs76601739	0.0231788	1.65463	0.098	0.990446	0.321956	6.94953e-08
rs9986130	0.213816	2.19729	0.028	0.929674	0.35254	6.9485e-08
rs12153277	0.353333	2.27343	0.023	1.02674	0.304541	6.94204e-08
rs116353066	0.0526316	1.8735	0.061	1.08355	0.278566	6.93717e-08
rs113878182	0.0723684	1.94313	0.052	1.27248	0.203202	6.93256e-08
rs116533700	0.00657895	1.22653	0.22	1.51172	0.130605	6.90295e-08
rs116720396	0.00657895	1.22653	0.22	1.23144	0.218158	6.90139e-08
rs143215011	0.0131579	1.47579	0.14	0.0223221	0.982191	6.89889e-08
rs36031598	0.22449	2.2414	0.025	0.542998	0.587131	6.88907e-08
rs25770	0.338816	2.30798	0.021	0.75484	0.450345	6.87686e-08
rs116011466	0.00662252	1.22653	0.22	0.28931	0.772344	6.87682e-08
rs17148713	0.0625	1.8957	0.058	1.53237	0.12543	6.87278e-08
rs1382309	0.305921	2.14441	0.032	1.44596	0.148188	6.8654e-08
rs116027419	0.0197368	1.59819	0.11	1.27807	0.201223	6.86347e-08
rs148851028	0.0197368	1.59819	0.11	1.27807	0.201223	6.86347e-08
rs78212439	0.0197368	1.59819	0.11	1.27807	0.201223	6.86347e-08
rs78806035	0.0197368	1.59819	0.11	1.27807	0.201223	6.86347e-08
rs79864262	0.0197368	1.59819	0.11	1.27807	0.201223	6.86347e-08
rs2567794	0.0230263	1.64485	0.1	0.980185	0.326995	6.86009e-08
rs343836	0.0230263	1.64485	0.1	0.980185	0.326995	6.86009e-08
rs112415794	0.00986842	1.3722	0.17	1.36059	0.173643	6.85549e-08
rs7717565	0.413333	2.22621	0.026	1.266	0.205512	6.85116e-08
rs115422955	0.00986842	1.3722	0.17	0.544499	0.586098	6.84954e-08
rs144512001	0.00986842	1.3722	0.17	0.697358	0.485579	6.84933e-08
rs4445011	0.414179	2.36562	0.018	0.510028	0.610032	6.84775e-08
rs76363700	0.00986842	1.3722	0.17	0.283978	0.776427	6.8475e-08
rs10074388	0.451389	2.36562	0.018	0.658612	0.510145	6.84514e-08
rs80035650	0.0198676	1.59819	0.11	1.29903	0.193933	6.84278e-08
rs146384174	0.0198676	1.59819	0.11	1.26924	0.204355	6.84141e-08
rs79646990	0.0230263	1.64485	0.1	0.298148	0.76559	6.83908e-08
rs146170675	0.0197368	1.59819	0.11	0.352247	0.724653	6.83661e-08
rs1813477	0.118421	2.06419	0.039	0.870707	0.383914	6.8336e-08
rs112813103	0.0592105	1.90331	0.057	0.602431	0.546887	6.82954e-08
rs116371044	0.0592105	1.90331	0.057	0.602431	0.546887	6.82954e-08
rs148155106	0.0592105	1.90331	0.057	0.602431	0.546887	6.82954e-08
rs6862969	0.0592105	1.90331	0.057	0.602431	0.546887	6.82954e-08
rs6884180	0.0592105	1.90331	0.057	0.602431	0.546887	6.82954e-08
rs186845672	0.0231788	1.64485	0.1	0.295095	0.767921	6.81728e-08
rs151010815	0.0361842	1.76836	0.077	0.910276	0.362677	6.81033e-08
rs10039870	0.220395	2.14441	0.032	1.24573	0.212864	6.80963e-08
rs58259604	0.0657895	1.91888	0.055	1.0273	0.304279	6.80171e-08
rs79839866	0.0233333	1.64485	0.1	0.293653	0.769023	6.79544e-08
rs950392	0.0559211	1.88819	0.059	0.0345771	0.972417	6.77812e-08
rs77390623	0.0625	1.88819	0.059	1.53237	0.12543	6.77607e-08
rs76585835	0.0662252	1.92684	0.054	0.65341	0.513492	6.77235e-08
rs17148718	0.0625	1.90331	0.057	1.05757	0.290251	6.77114e-08
rs10075963	0.427632	2.21152	0.027	1.30927	0.190442	6.76379e-08
rs78262607	0.0633333	1.88819	0.059	1.55287	0.120455	6.74744e-08
rs73300295	0.0427632	1.81191	0.07	0.115309	0.9082	6.73212e-08
rs111909824	0.0592105	1.8957	0.058	0.602431	0.546887	6.73168e-08
rs112705685	0.0592105	1.8957	0.058	0.602431	0.546887	6.73168e-08
rs29617	0.327703	2.29037	0.022	0.756895	0.449113	6.73135e-08
rs145302908	0.0263158	1.67466	0.094	0.123206	0.901944	6.73039e-08
rs77607325	0.0263158	1.67466	0.094	0.0207814	0.98342	6.72993e-08
rs17149596	0.138158	2.12007	0.034	0.0962651	0.92331	6.7281e-08
rs55919124	0.0666667	1.92684	0.054	0.54035	0.588956	6.72688e-08
rs113195149	0.0361842	1.76241	0.078	0.715413	0.474354	6.72125e-08
rs75970968	0.0625	1.91104	0.056	0.418639	0.67548	6.71857e-08
rs29613	0.326667	2.29037	0.022	0.758269	0.44829	6.71583e-08
rs17351406	0.0625	1.88819	0.059	1.35936	0.174032	6.69568e-08
rs2115170	0.315436	2.12007	0.034	1.4899	0.13625	6.65327e-08
rs78870256	0.0361842	1.75652	0.079	0.715413	0.474354	6.65215e-08
rs116150330	0.00714286	1.22653	0.22	0.000104025	0.999917	6.63278e-08
rs80193227	0.0625	1.90331	0.057	0.418639	0.67548	6.62049e-08
rs1158480	0.0559211	1.85218	0.064	1.49505	0.134901	6.61837e-08
rs74599443	0.0625	1.88079	0.06	1.35936	0.174032	6.60313e-08
rs77615391	0.197368	1.90331	0.057	2.16526	0.0303681	6.5918e-08
rs17148711	0.0625	1.8735	0.061	1.53237	0.12543	6.59165e-08
rs6886559	0.0625	1.88819	0.059	1.05757	0.290251	6.58019e-08
rs79865015	0.0657895	1.8957	0.058	1.18516	0.235953	6.56794e-08
rs145883531	0.0164474	1.5141	0.13	0.827425	0.407996	6.56368e-08
rs17149293	0.0761589	1.95148	0.051	0.341138	0.733	6.56113e-08
rs78897627	0.0562914	1.85919	0.063	1.09931	0.271631	6.55252e-08
rs74512474	0.0592105	1.85919	0.063	1.50638	0.13197	6.55069e-08
rs17151060	0.0529801	1.85218	0.064	0.494557	0.620913	6.5404e-08
rs62371231	0.0529801	1.85218	0.064	0.494557	0.620913	6.5404e-08
rs62371232	0.0559211	1.8663	0.062	0.468686	0.639294	6.53334e-08
rs78530619	0.013245	1.43953	0.15	0.795498	0.426324	6.53069e-08
rs10071125	0.01	1.34076	0.18	1.17444	0.24022	6.52866e-08
rs6595526	0.0493421	1.83167	0.067	0.532293	0.594523	6.52653e-08
rs75108784	0.0625	1.8957	0.058	0.418639	0.67548	6.52562e-08
rs11742851	0.0723684	1.93492	0.053	0.15239	0.878879	6.51086e-08
rs25768	0.195364	2.15707	0.031	0.838523	0.401737	6.50425e-08
rs76983994	0.0629139	1.8957	0.058	0.390158	0.69642	6.50134e-08
rs78414927	0.0526316	1.83167	0.067	1.39141	0.164102	6.4941e-08
rs80039069	0.0361842	1.74491	0.081	0.0138483	0.988951	6.49054e-08
rs114846686	0.0625	1.88079	0.06	1.05757	0.290251	6.48924e-08
rs147080922	0.0263158	1.64972	0.099	0.900134	0.368049	6.48169e-08
rs1354133	0.0559211	1.85218	0.064	1.05777	0.29016	6.47651e-08
rs1363662	0.115646	1.97737	0.048	1.58739	0.112424	6.47493e-08
rs4835799	0.486842	2.21152	0.027	1.27095	0.203748	6.44306e-08
rs10070873	0.0296053	1.67978	0.093	0.964928	0.334581	6.44269e-08
rs80022062	0.0559211	1.85919	0.063	0.416431	0.677095	6.44184e-08
rs75592841	0.0559211	1.85218	0.064	0.88003	0.378843	6.43336e-08
rs115349285	0.0394737	1.74491	0.081	1.79822	0.072142	6.42321e-08
rs34644348	0.0723684	1.8735	0.061	1.83462	0.0665617	6.42028e-08
rs76712096	0.0472973	1.81191	0.07	0.392492	0.694695	6.41864e-08
rs78386884	0.0197368	1.55477	0.12	1.27807	0.201223	6.41186e-08
rs6595483	0.305921	2.22621	0.026	0.965103	0.334493	6.40995e-08
rs1904139	0.299342	2.30798	0.021	0.198496	0.842657	6.40737e-08
rs147916361	0.0264901	1.64485	0.1	0.611457	0.540897	6.39697e-08
rs79361626	0.0296053	1.65957	0.097	2.28998	0.0220225	6.38621e-08
rs75529588	0.0198676	1.55477	0.12	0.919408	0.357882	6.37845e-08
rs17149763	0.118421	2.05375	0.04	0.145493	0.884322	6.374e-08
rs17148697	0.0637584	1.88819	0.059	0.340434	0.73353	6.36321e-08
rs77641709	0.0230263	1.59819	0.11	0.980185	0.326995	6.36254e-08
rs116398936	0.0230263	1.59819	0.11	0.5142	0.607112	6.34697e-08
rs62381678	0.0328947	1.6954	0.09	1.47568	0.14003	6.34472e-08
rs17352491	0.0427632	1.77438	0.076	0.823512	0.410217	6.34425e-08
rs951918	0.112583	2.03352	0.042	0.390904	0.695868	6.3315e-08
rs12189220	0.194079	2.14441	0.032	0.819421	0.412546	6.3289e-08
rs6886300	0.0625	1.8663	0.062	1.05757	0.290251	6.31566e-08
rs75928366	0.0690789	1.88079	0.06	1.3309	0.183222	6.31547e-08
rs4602620	0.00657895	1.15035	0.25	0.0127378	0.989837	6.31065e-08
rs1393128	0.0855263	1.95996	0.05	0.4293	0.667705	6.30716e-08
rs73300270	0.0427632	1.77438	0.076	0.336554	0.736453	6.30248e-08
rs1427935	0.164474	1.91104	0.056	2.06078	0.0393238	6.30234e-08
rs76455097	0.0592105	1.84526	0.065	1.291	0.196704	6.30163e-08
rs6885880	0.0592105	1.85919	0.063	0.602431	0.546887	6.28661e-08
rs42350	0.201987	2.08576	0.037	1.2872	0.198026	6.28234e-08
rs6879769	0.39404	2.34553	0.019	0.337734	0.735564	6.28075e-08
rs7721563	0.459732	2.34553	0.019	0.559941	0.57552	6.27107e-08
rs58039148	0.3125	2.30798	0.021	0.120277	0.904264	6.26514e-08
rs78221936	0.0592105	1.85919	0.063	0.196695	0.844066	6.24276e-08
rs17151677	0.0493421	1.80548	0.071	0.647164	0.517526	6.23654e-08
rs34207894	0.0131579	1.40507	0.16	0.0857955	0.931629	6.2361e-08
rs76477683	0.0526316	1.82501	0.068	0.225401	0.821667	6.23403e-08
rs11241645	0.197368	2.02371	0.043	1.59019	0.111791	6.23152e-08
rs11241644	0.197368	2.06419	0.039	1.37286	0.169795	6.2273e-08
rs73302242	0.0427632	1.75652	0.079	1.31748	0.187678	6.22431e-08
rs74512705	0.0296053	1.65957	0.097	0.630314	0.528489	6.21067e-08
rs150816159	0.0164474	1.47579	0.14	1.1055	0.268945	6.20677e-08
rs112859627	0.0592105	1.85218	0.064	0.602431	0.546887	6.2055e-08
rs10060664	0.0133333	1.40507	0.16	0.223864	0.822863	6.19672e-08
rs9686533	0.326531	2.2414	0.025	0.847393	0.396776	6.19035e-08
rs115883098	0.0244755	1.59819	0.11	1.0339	0.301181	6.18139e-08
rs78996378	0.0394737	1.7392	0.082	0.618213	0.536435	6.18041e-08
rs80233205	0.0657895	1.8735	0.061	0.822884	0.410574	6.1803e-08
rs6595510	0.0559211	1.83167	0.067	0.790503	0.429234	6.18024e-08
rs34706112	0.0592105	1.83842	0.066	1.15977	0.246143	6.17776e-08
rs2407210	0.304636	2.21152	0.027	0.953093	0.340543	6.16678e-08
rs17151068	0.0559211	1.82501	0.068	1.05777	0.29016	6.16153e-08
rs75992041	0.0629139	1.84526	0.065	1.35413	0.175696	6.16064e-08
rs12659019	0.0592105	1.85218	0.064	0.0562508	0.955142	6.15749e-08
rs12657035	0.171053	1.8957	0.058	2.052	0.0401696	6.15142e-08
rs17149555	0.161184	2.08576	0.037	0.838452	0.401777	6.14829e-08
rs138230471	0.00657895	1.12639	0.26	1.51172	0.130605	6.14776e-08
rs115266349	0.00657895	1.12639	0.26	0.59942	0.548893	6.14428e-08
rs12188342	0.192053	2.14441	0.032	0.629836	0.528802	6.14343e-08
rs77303716	0.0559211	1.83167	0.067	0.468686	0.639294	6.12903e-08
rs113538583	0.0592105	1.84526	0.065	0.602431	0.546887	6.12675e-08
rs184826102	0.0168919	1.47579	0.14	0.397836	0.690751	6.11557e-08
rs1421879	0.220395	2.18349	0.029	0.570308	0.568469	6.11378e-08
rs114988239	0.00986842	1.28155	0.2	0.358194	0.720198	6.07977e-08
rs78407485	0.0592105	1.81842	0.069	1.50638	0.13197	6.07843e-08
rs77489816	0.0263158	1.59819	0.11	2.22406	0.0261441	6.07731e-08
rs11748617	0.0690789	1.84526	0.065	1.68504	0.0919808	6.06721e-08
rs75073056	0.00993378	1.28155	0.2	0.105829	0.915718	6.06002e-08
rs75354146	0.164336	2.07485	0.038	0.918135	0.358548	6.05607e-08
rs62371241	0.0559211	1.82501	0.068	0.468686	0.639294	6.05492e-08
rs111339556	0.0296053	1.64485	0.1	0.267094	0.789397	6.05064e-08
rs114004117	0.0592105	1.83842	0.066	0.602431	0.546887	6.05026e-08
rs12659049	0.0592105	1.83842	0.066	0.394667	0.693089	6.02326e-08
rs17148756	0.0596026	1.75069	0.08	2.7379	0.0061833	6.01766e-08
rs10052037	0.0559211	1.81191	0.07	1.05777	0.29016	6.01683e-08
rs57885458	0.194079	2.12007	0.034	0.819421	0.412546	6.00905e-08
rs2839781	0.324503	2.27343	0.023	0.498267	0.618296	6.00597e-08
rs144243053	0.00657895	1.10306	0.27	1.95616	0.0504466	5.99524e-08
rs78751663	0.00657895	1.10306	0.27	0.832358	0.405207	5.98972e-08
rs3843810	0.00657895	1.10306	0.27	0.737812	0.460629	5.98945e-08
rs114027358	0.00657895	1.10306	0.27	0.0465335	0.962885	5.9885e-08
rs443437	0.0263158	1.59819	0.11	1.27225	0.203286	5.98558e-08
rs3776181	0.119205	2.02371	0.043	0.167475	0.866996	5.97926e-08
rs4632823	0.217105	2.18349	0.029	0.348333	0.72759	5.9773e-08
rs28045	0.319079	2.2414	0.025	0.749639	0.453472	5.97403e-08
rs150386186	0.0263158	1.59819	0.11	0.716422	0.473731	5.95542e-08
rs57663052	0.121711	2.02371	0.043	0.368491	0.712507	5.95099e-08
rs112104362	0.0230263	1.55477	0.12	0.980185	0.326995	5.94356e-08
rs112955046	0.0230263	1.55477	0.12	0.980185	0.326995	5.94356e-08
rs113229613	0.0230263	1.55477	0.12	0.980185	0.326995	5.94356e-08
rs113834122	0.0230263	1.55477	0.12	0.980185	0.326995	5.94356e-08
rs76608498	0.0230263	1.55477	0.12	0.980185	0.326995	5.94356e-08
rs76641280	0.0230263	1.55477	0.12	0.980185	0.326995	5.94356e-08
rs78484136	0.0230263	1.55477	0.12	0.980185	0.326995	5.94356e-08
rs79601548	0.0230263	1.55477	0.12	0.980185	0.326995	5.94356e-08
rs79723512	0.0230263	1.55477	0.12	0.980185	0.326995	5.94356e-08
rs7726076	0.194079	2.10836	0.035	0.875505	0.381299	5.93623e-08
rs17352251	0.0427632	1.7392	0.082	0.363321	0.716365	5.92699e-08
rs112250646	0.0231788	1.55477	0.12	1.00332	0.315708	5.92571e-08
rs17151796	0.0230263	1.55477	0.12	0.298148	0.76559	5.92536e-08
rs17151802	0.0230263	1.55477	0.12	0.298148	0.76559	5.92536e-08
rs79384120	0.0164474	1.43953	0.15	2.05209	0.0401613	5.92133e-08
rs34219791	0.131579	2.00465	0.045	1.05448	0.291663	5.92002e-08
rs168908	0.391447	2.32635	0.02	0.26068	0.794339	5.91687e-08
rs77030874	0.0592105	1.82501	0.068	0.602431	0.546887	5.90367e-08
rs919305	0.348684	2.30798	0.021	0.0862597	0.93126	5.89636e-08
rs79156877	0.194079	2.12007	0.034	0.740991	0.458699	5.89451e-08
rs17151065	0.0559211	1.79912	0.072	1.05777	0.29016	5.87973e-08
rs1911921	0.0855263	1.90331	0.057	1.07186	0.283782	5.87859e-08
rs141988071	0.00986842	1.25357	0.21	1.32568	0.184946	5.87649e-08
rs147942349	0.0592105	1.81842	0.069	0.687506	0.491764	5.84722e-08
rs58601153	0.0986842	1.95996	0.05	0.243193	0.807856	5.8462e-08
rs6886012	0.00657895	1.08032	0.28	0.59942	0.548893	5.84465e-08
rs10079778	0.0529801	1.78661	0.074	0.70675	0.479722	5.8323e-08
rs167928	0.121711	2.01409	0.044	0.318881	0.749817	5.81204e-08
rs12658008	0.21	2.10836	0.035	0.93677	0.348877	5.79832e-08
rs76858414	0.0427632	1.72238	0.085	0.755794	0.449773	5.78939e-08
rs10074120	0.0529801	1.78661	0.074	0.00336641	0.997314	5.78174e-08
rs62371238	0.0562914	1.78046	0.075	1.44052	0.14972	5.77649e-08
rs35669178	0.220395	2.15707	0.031	0.570308	0.568469	5.77338e-08
rs78098799	0.0592105	1.81191	0.07	0.602431	0.546887	5.765e-08
rs4632795	0.0427632	1.72238	0.085	0.289576	0.772141	5.75896e-08
rs10074216	0.0529801	1.77438	0.076	1.00166	0.316506	5.75728e-08
rs27534	0.317881	2.2414	0.025	0.610335	0.54164	5.74591e-08
rs330451	0.121711	1.96859	0.049	1.10762	0.268026	5.74528e-08
rs66767070	0.115894	1.93492	0.053	1.373	0.169753	5.73795e-08
rs25774	0.200658	2.09693	0.036	0.899088	0.368606	5.73468e-08
rs114895766	0.0131579	1.34076	0.18	1.42403	0.154438	5.72676e-08
rs2161260	0.342105	2.29037	0.022	0.122373	0.902604	5.72518e-08
rs78479583	0.0771812	1.8663	0.062	0.998469	0.318052	5.71214e-08
rs74597788	0.0574324	1.78046	0.075	1.37525	0.169053	5.70397e-08
rs154511	0.427632	2.25713	0.024	0.814181	0.415541	5.70069e-08
rs114176662	0.0296053	1.59819	0.11	1.63631	0.101775	5.69608e-08
rs114361736	0.013245	1.34076	0.18	0.0617524	0.95076	5.69509e-08
rs147378574	0.00986842	1.22653	0.22	0.851636	0.394416	5.68099e-08
rs4572998	0.492126	2.25713	0.024	0.830024	0.406525	5.67949e-08
rs141894803	0.00986842	1.22653	0.22	0.0131138	0.989537	5.67828e-08
rs115696689	0.0197368	1.47579	0.14	0.358494	0.719974	5.67025e-08
rs190976280	0.00993378	1.22653	0.22	1.62884	0.103346	5.6702e-08
rs1644148	0.148026	1.75652	0.079	2.43821	0.0147604	5.66878e-08
rs447648	0.171053	1.80548	0.071	2.22083	0.0263623	5.66565e-08
rs10064636	0.0460526	1.72238	0.085	1.24124	0.214518	5.65708e-08
rs41527147	0.115132	1.9863	0.047	0.135135	0.892505	5.64978e-08
rs77849968	0.0230263	1.5141	0.13	1.51894	0.128777	5.61219e-08
rs58095857	0.0460526	1.70604	0.088	1.71726	0.0859323	5.60652e-08
rs7723338	0.292763	2.22621	0.026	0.479167	0.63182	5.60641e-08
rs13173549	0.0164474	1.40507	0.16	0.898791	0.368764	5.60567e-08
rs114838933	0.0460526	1.72793	0.084	0.281423	0.778386	5.60505e-08
rs182711124	0.0164474	1.40507	0.16	0.573678	0.566186	5.60041e-08
rs79796659	0.0592105	1.79912	0.072	0.246303	0.805448	5.59699e-08
rs78740144	0.0230263	1.5141	0.13	1.2286	0.219222	5.59505e-08
rs114312337	0.00657895	1.03643	0.3	1.8441	0.0651683	5.58867e-08
rs115743607	0.0230263	1.5141	0.13	1.01055	0.312231	5.58686e-08
rs114549566	0.00657895	1.03643	0.3	0.828465	0.407407	5.58421e-08
rs2202111	0.15894	2.05375	0.04	0.600688	0.548048	5.584e-08
rs59175959	0.154605	2.05375	0.04	0.404024	0.686195	5.57875e-08
rs12187590	0.153333	2.03352	0.042	0.766594	0.443323	5.57371e-08
rs150071648	0.0230263	1.5141	0.13	0.346734	0.728791	5.56917e-08
rs10074277	0.0559211	1.78046	0.075	0.0345771	0.972417	5.56501e-08
rs13359860	0.296053	2.08576	0.037	1.28303	0.199482	5.56325e-08
rs12187000	0.199301	2.10836	0.035	0.571466	0.567684	5.5565e-08
rs116588335	0.0263158	1.55477	0.12	0.459853	0.645622	5.55537e-08
rs10067070	0.11745	1.97737	0.048	0.428427	0.66834	5.55499e-08
rs112648187	0.0427632	1.7007	0.089	0.336554	0.736453	5.54699e-08
rs17151093	0.0559211	1.77438	0.076	0.468686	0.639294	5.52869e-08
rs6889792	0.447368	2.32635	0.02	0.0609789	0.951376	5.52864e-08
rs17149372	0.0690789	1.81842	0.069	1.06171	0.288367	5.52555e-08
rs1579036	0.289474	2.14441	0.032	0.974791	0.329664	5.5181e-08
rs79039872	0.0131579	1.31058	0.19	1.99562	0.0459754	5.5166e-08
rs12657851	0.306667	2.18349	0.029	0.828541	0.407364	5.51575e-08
rs1871168	0.292763	2.04353	0.041	1.41311	0.157624	5.50462e-08
rs77036100	0.0562914	1.75069	0.08	1.51312	0.130249	5.50423e-08
rs139990650	0.00986842	1.20036	0.23	0.361492	0.717732	5.50321e-08
rs115371427	0.0131579	1.31058	0.19	1.24787	0.212077	5.50102e-08
rs111415432	0.105263	1.92684	0.054	0.898722	0.368801	5.49808e-08
rs10519746	0.0723684	1.81842	0.069	1.28323	0.199411	5.49805e-08
rs25773	0.205298	1.95996	0.05	1.60332	0.108865	5.49574e-08
rs62371246	0.0566667	1.72238	0.085	2.19804	0.0279463	5.49286e-08
rs62371240	0.0559211	1.76836	0.077	0.603123	0.546427	5.48552e-08
rs6881058	0.188742	2.09693	0.036	0.481203	0.630372	5.4818e-08
rs154285	0.436667	0.994458	0.32	2.8894	0.00385981	5.47743e-08
rs117946997	0.00657895	1.01522	0.31	1.86199	0.0626042	5.47045e-08
rs114600694	0.0690789	1.82501	0.068	0.523667	0.60051	5.46823e-08
rs79933510	0.0657895	1.76836	0.077	1.81491	0.0695378	5.46766e-08
rs114623494	0.00657895	1.01522	0.31	0.960547	0.33678	5.46636e-08
rs140248326	0.00657895	1.01522	0.31	0.450137	0.652612	5.4652e-08
rs114937387	0.00657895	1.01522	0.31	0.0127378	0.989837	5.46487e-08
rs73302251	0.0397351	1.66959	0.095	0.369762	0.71156	5.45998e-08
rs74552358	0.0596026	1.78661	0.074	0.213903	0.830623	5.45394e-08
rs6595377	0.298013	2.19729	0.028	0.647736	0.517156	5.44778e-08
rs11241647	0.194079	2.08576	0.037	0.706555	0.479843	5.44749e-08
rs115583981	0.0328947	1.59819	0.11	1.65039	0.0988624	5.43007e-08
rs25769	0.195364	2.08576	0.037	0.676447	0.498757	5.41944e-08
rs7727610	0.0657895	1.76241	0.078	1.81491	0.0695378	5.41059e-08
rs79213840	0.0197368	1.43953	0.15	1.27807	0.201223	5.40102e-08
rs1382311	0.292763	2.13208	0.033	1.00691	0.313979	5.39273e-08
rs78103578	0.0394737	1.65463	0.098	1.021	0.307255	5.39199e-08
rs27533	0.288079	2.21152	0.027	0.316932	0.751295	5.38474e-08
rs73300244	0.0460526	1.6954	0.09	1.10296	0.270044	5.37921e-08
rs2455417	0.205298	1.91888	0.055	1.72737	0.0841005	5.37319e-08
rs144355203	0.00657895	0.994458	0.32	1.05349	0.292115	5.35562e-08
rs73300230	0.0427632	1.67978	0.093	0.336554	0.736453	5.35482e-08
rs115789680	0.00657895	0.994458	0.32	0.17454	0.861441	5.35393e-08
rs335154	0.226974	1.59819	0.11	2.5331	0.011306	5.35169e-08
rs115406125	0.00328947	0.553385	0.58	2.20731	0.0272921	5.34968e-08
rs2407214	0.299342	2.06419	0.039	1.29801	0.194283	5.34594e-08
rs116393286	0.02	1.43953	0.15	0.102391	0.918446	5.34392e-08
rs143633440	0.0131579	1.28155	0.2	2.53532	0.0112346	5.32976e-08
rs1833748	0.154605	2.02371	0.043	0.599522	0.548825	5.31969e-08
rs10478527	0.319079	2.17009	0.03	0.84929	0.39572	5.31631e-08
rs78224665	0.0131579	1.28155	0.2	1.07093	0.284203	5.29704e-08
rs116772814	0.0131579	1.28155	0.2	0.915828	0.359757	5.29514e-08
rs78510566	0.0427632	1.66959	0.095	0.755794	0.449773	5.29484e-08
rs73302226	0.0460526	1.6954	0.09	0.0476502	0.961995	5.29197e-08
rs150012974	0.0131579	1.28155	0.2	0.39328	0.694113	5.29092e-08
rs114044108	0.0131579	1.28155	0.2	0.0356029	0.971599	5.28997e-08
rs11748635	0.0695364	1.81191	0.07	0.127656	0.898421	5.2871e-08
rs114724187	0.0230263	1.47579	0.14	1.13611	0.255909	5.28235e-08
rs1421877	0.217687	2.13208	0.033	0.104975	0.916396	5.28149e-08
rs7720605	0.305921	2.12007	0.034	1.04975	0.293832	5.26156e-08
rs138387959	0.0230263	1.47579	0.14	0.0820952	0.934571	5.25854e-08
rs73302249	0.0427632	1.66959	0.095	0.115309	0.9082	5.25832e-08
rs113947097	0.0592105	1.76241	0.078	0.394667	0.693089	5.25428e-08
rs115466207	0.00657895	0.974114	0.33	0.955286	0.339433	5.25088e-08
rs79078242	0.00657895	0.974114	0.33	0.231082	0.817251	5.24955e-08
rs194400	0.203947	2.05375	0.04	0.926984	0.353935	5.24537e-08
rs1382307	0.305921	2.12007	0.034	1.04041	0.298148	5.23936e-08
rs1160625	0.299342	2.19729	0.028	0.499703	0.617284	5.23545e-08
rs11949120	0.0723684	1.81191	0.07	0.673368	0.500713	5.23526e-08
rs76809806	0.0789474	1.81191	0.07	1.2755	0.202131	5.23419e-08
rs114959541	0.0263158	1.5141	0.13	0.857507	0.391165	5.23317e-08
rs115996058	0.0263158	1.5141	0.13	0.857507	0.391165	5.23317e-08
rs25771	0.213816	1.96859	0.049	1.46417	0.143147	5.21841e-08
rs6595497	0.0559211	1.7392	0.082	0.603123	0.546427	5.21253e-08
rs1421878	0.220395	2.13208	0.033	0.105368	0.916084	5.20954e-08
rs29568	0.200658	2.08576	0.037	0.53056	0.595724	5.2086e-08
rs11958776	0.453947	1.8735	0.061	1.82117	0.0685811	5.20515e-08
rs114699909	0.00986842	1.15035	0.25	1.21294	0.225154	5.19703e-08
rs145205031	0.00986842	1.15035	0.25	0.79436	0.426986	5.19416e-08
rs13188307	0.151316	1.75069	0.08	2.25271	0.0242777	5.17033e-08
rs77408621	0.0625	1.76836	0.077	0.418639	0.67548	5.17011e-08
rs73300286	0.0460526	1.67466	0.094	0.906202	0.364829	5.1674e-08
rs114035510	0.00657895	0.954165	0.34	1.95616	0.0504466	5.1569e-08
rs10035955	0.292763	2.13208	0.033	0.893181	0.37176	5.15474e-08
rs73302240	0.0460526	1.67978	0.093	0.0422756	0.966279	5.15462e-08
rs75288567	0.00657895	0.954165	0.34	1.44812	0.147583	5.15428e-08
rs114772860	0.00657895	0.954165	0.34	0.17454	0.861441	5.15115e-08
rs17424655	0.0723684	1.79912	0.072	0.796341	0.425834	5.14481e-08
rs116223439	0.0690789	1.79283	0.073	0.404447	0.685884	5.1447e-08
rs193541	0.370861	1.95148	0.051	1.63862	0.101292	5.14087e-08
rs114888592	0.0164474	1.34076	0.18	1.04728	0.294972	5.13729e-08
rs73302268	0.0427632	1.65463	0.098	0.361793	0.717507	5.13654e-08
rs61701776	0.203947	1.94313	0.052	1.52122	0.128204	5.13404e-08
rs77141046	0.0592105	1.75069	0.08	0.137468	0.890661	5.1322e-08
rs72802064	0.0164474	1.34076	0.18	0.672683	0.501149	5.1313e-08
rs78962672	0.0690789	1.79283	0.073	0.12819	0.897999	5.12501e-08
rs62371236	0.0723684	1.79912	0.072	0.673368	0.500713	5.11592e-08
rs190467	0.200658	2.07485	0.038	0.544425	0.586149	5.11281e-08
rs17151109	0.0559211	1.72793	0.084	0.603123	0.546427	5.11194e-08
rs62371235	0.0723684	1.79283	0.073	0.879855	0.378938	5.10937e-08
rs6595423	0.121711	1.8735	0.061	1.47097	0.141299	5.10418e-08
rs66761212	0.108553	1.91888	0.055	0.160019	0.872866	5.09029e-08
rs509256	0.230263	1.64972	0.099	2.36244	0.018155	5.07719e-08
rs74555356	0.0596026	1.71689	0.086	1.52268	0.127838	5.07225e-08
rs2407207	0.207237	2.00465	0.045	1.16779	0.24289	5.06471e-08
rs766436504	0.00328947	0.439913	0.66	0.822049	0.411049	5.0642e-08
rs10068450	0.0460526	1.64485	0.1	1.71726	0.0859323	5.06151e-08
rs76591413	0.190789	2.02371	0.043	0.896921	0.369761	5.06129e-08
rs7444178	0.422297	1.5141	0.13	2.36974	0.0178007	5.05952e-08
rs73300282	0.0427632	1.64485	0.1	0.336554	0.736453	5.05356e-08
rs162953	0.480263	2.15707	0.031	1.06819	0.285435	5.051e-08
rs73288776	0.0296053	1.5141	0.13	1.95872	0.0501452	5.03334e-08
rs115830195	0.0328947	1.55477	0.12	0.992426	0.32099	5.01025e-08
rs140917580	0.00328947	0.412463	0.68	2.20731	0.0272921	5.00875e-08
rs116421930	0.00328947	0.412463	0.68	0.085598	0.931786	5.00695e-08
rs6864553	0.291391	2.10836	0.035	0.938904	0.34778	5.00336e-08
rs12657010	0.177632	1.80548	0.071	1.96403	0.0495261	5.00276e-08
rs62371239	0.0723684	1.78661	0.074	0.673368	0.500713	5.00268e-08
rs114748393	0.0230263	1.43953	0.15	0.555997	0.578213	4.99441e-08
rs35153886	0.108553	1.76241	0.078	2.10199	0.0355542	4.99427e-08
rs1564193	0.299342	2.18349	0.029	0.409184	0.682405	4.99181e-08
rs725814	0.0231788	1.43953	0.15	0.514272	0.607062	4.97771e-08
rs75636543	0.0263158	1.47579	0.14	1.49867	0.133959	4.97732e-08
rs139342589	0.00328947	0.38532	0.7	1.33822	0.180824	4.95543e-08
rs10077291	0.0394737	1.59819	0.11	1.28656	0.198246	4.95076e-08
rs62371242	0.0733333	1.78046	0.075	0.787403	0.431046	4.94311e-08
rs80166685	0.0263158	1.47579	0.14	0.857507	0.391165	4.94308e-08
rs182594020	0.0131579	1.22653	0.22	0.0913091	0.927247	4.94159e-08
rs10036124	0.0164474	1.31058	0.19	0.884895	0.376213	4.93436e-08
rs76729740	0.0789474	1.80548	0.071	0.501189	0.616238	4.93247e-08
rs149776789	0.0164474	1.31058	0.19	0.515999	0.605855	4.92974e-08
rs114905529	0.0296053	1.5141	0.13	0.464721	0.642131	4.92962e-08
rs35523169	0.00986842	1.10306	0.27	1.03843	0.299071	4.92903e-08
rs79492746	0.0263158	1.47579	0.14	0.312463	0.754689	4.92869e-08
rs142285139	0.00986842	1.10306	0.27	0.951038	0.341585	4.92847e-08
rs143887842	0.00986842	1.10306	0.27	0.045989	0.963319	4.92554e-08
rs139779662	0.0165563	1.31058	0.19	0.406854	0.684115	4.91312e-08
rs79076715	0.0266667	1.47579	0.14	0.846125	0.397483	4.91124e-08
rs78652997	0.101974	1.8663	0.062	0.721485	0.470611	4.90559e-08
rs246305	0.434211	2.25713	0.024	0.322802	0.746845	4.90524e-08
rs2652265	0.118421	1.90331	0.057	0.740376	0.459072	4.89523e-08
rs72802045	0.0198676	1.3722	0.17	0.822365	0.410869	4.88804e-08
rs6890713	0.00657895	0.896473	0.37	0.17454	0.861441	4.88769e-08
rs77302240	0.0625	1.70604	0.088	1.53237	0.12543	4.88742e-08
rs29561	0.203947	2.05375	0.04	0.575641	0.564858	4.87278e-08
rs145928100	0.0296053	1.47579	0.14	2.99331	0.00275967	4.8718e-08
rs10051940	0.0493421	1.66456	0.096	0.469407	0.638779	4.87179e-08
rs115182768	0.00328947	0.331853	0.74	0.52775	0.597673	4.8638e-08
rs185007	0.427152	2.2414	0.025	0.40735	0.683751	4.84961e-08
rs76669271	0.0789474	1.79912	0.072	0.254634	0.799006	4.84593e-08
rs737218	0.197368	1.83842	0.066	1.82863	0.0674557	4.84322e-08
rs479546	0.463816	1.67978	0.093	2.07322	0.0381514	4.84315e-08
rs11746266	0.360927	2.13208	0.033	0.941966	0.34621	4.84145e-08
rs11959808	0.28	2.12007	0.034	0.681889	0.495309	4.83532e-08
rs76849695	0.00986842	1.08032	0.28	1.02336	0.306136	4.80939e-08
rs149030744	0.00331126	0.305481	0.76	0.671585	0.501848	4.80918e-08
rs79599220	0.00986842	1.08032	0.28	0.760098	0.447196	4.8079e-08
rs116115281	0.00986842	1.08032	0.28	0.158048	0.874419	4.80615e-08
rs116719654	0.00662252	0.877896	0.38	0.504033	0.614238	4.79412e-08
rs257142	0.460526	1.78046	0.075	1.91294	0.0557555	4.79114e-08
rs80053611	0.0131579	1.20036	0.23	0.597438	0.550215	4.78897e-08
rs7704781	0.0559211	1.67978	0.093	1.07986	0.280206	4.784e-08
rs12655196	0.35274	2.15707	0.031	0.740147	0.459211	4.7794e-08
rs62377770	0.0364238	1.55477	0.12	1.06016	0.28907	4.77803e-08
rs142007771	0.0230263	1.40507	0.16	1.18686	0.235283	4.77509e-08
rs10519745	0.0723684	1.75652	0.079	0.794047	0.427168	4.7696e-08
rs1382308	0.315789	2.17009	0.03	0.467538	0.640115	4.75654e-08
rs140321808	0.0164474	1.28155	0.2	0.210991	0.832894	4.74702e-08
rs6875307	0.490132	2.25713	0.024	0.413331	0.679364	4.74647e-08
rs10051934	0.220395	1.95996	0.05	1.29091	0.196734	4.74273e-08
rs2619950	0.322368	2.18349	0.029	0.264539	0.791365	4.73891e-08
rs77403484	0.0728477	1.75652	0.079	0.659056	0.50986	4.73771e-08
rs11738330	0.210526	2.07485	0.038	0.0334171	0.973342	4.73765e-08
rs141074462	0.00657895	0.859617	0.39	0.710666	0.477291	4.73524e-08
rs7735791	0.00657895	0.859617	0.39	0.59942	0.548893	4.73503e-08
rs17441837	0.00657895	0.859617	0.39	0.284832	0.775773	4.73465e-08
rs4410671	0.263158	2.08576	0.037	0.770081	0.441252	4.733e-08
rs30061	0.0328947	1.5141	0.13	1.27609	0.201923	4.72947e-08
rs2633523	0.338816	1.3722	0.17	2.5637	0.0103563	4.72281e-08
rs114148793	0.0197368	1.34076	0.18	1.27807	0.201223	4.7117e-08
rs2067075	0.0822368	1.75652	0.079	1.36667	0.17173	4.70643e-08
rs182740824	0.00986842	1.05812	0.29	1.40283	0.160667	4.70067e-08
rs143458296	0.00986842	1.05812	0.29	1.14725	0.251277	4.69865e-08
rs410796	0.207237	2.02371	0.043	0.745751	0.455818	4.69702e-08
rs75636142	0.00986842	1.05812	0.29	0.179592	0.857473	4.69468e-08
rs116011797	0.00986842	1.05812	0.29	0.158048	0.874419	4.69466e-08
rs116023252	0.0197368	1.34076	0.18	0.128689	0.897604	4.69395e-08
rs7700758	0.0460526	1.59819	0.11	1.71726	0.0859323	4.69357e-08
rs151174018	0.0197368	1.34076	0.18	0.301523	0.763016	4.69285e-08
rs116502785	0.0263158	1.43953	0.15	0.857507	0.391165	4.68966e-08
rs72786994	0.00328947	0.176374	0.86	0.504818	0.613687	4.68136e-08
rs112512610	0.0756579	1.7392	0.082	1.28536	0.198667	4.68075e-08
rs17151774	0.0328947	1.5141	0.13	0.165224	0.868768	4.67633e-08
rs112722655	0.0264901	1.43953	0.15	0.883226	0.377114	4.67574e-08
rs11241614	0.322368	2.14441	0.032	0.641571	0.521152	4.67264e-08
rs148159958	0.00657895	0.841621	0.4	0.461497	0.644442	4.66408e-08
rs115296894	0.00657895	0.841621	0.4	0.284832	0.775773	4.6639e-08
rs76173602	0.0690789	1.7392	0.082	0.12819	0.897999	4.66262e-08
rs153875	0.203947	2.02371	0.043	0.66602	0.505398	4.65586e-08
rs6892489	0.161184	1.96859	0.049	0.590616	0.554778	4.65327e-08
rs34402905	0.486577	2.2414	0.025	0.407806	0.683416	4.6515e-08
rs72789027	0.0131579	1.17499	0.24	0.320016	0.748956	4.64661e-08
rs6882659	0.00666667	0.841621	0.4	0.0499679	0.960148	4.63404e-08
rs62378771	0.00328947	0.100434	0.92	0.37086	0.710742	4.63395e-08
rs62382447	0.0394737	1.55477	0.12	1.34379	0.179017	4.63112e-08
rs6595496	0.0559211	1.66959	0.095	0.468686	0.639294	4.61762e-08
rs144788548	0.00328947	0.0501536	0.96	0.862537	0.388392	4.61721e-08
rs142932059	0.00328947	0.0376083	0.97	1.63336	0.102394	4.61541e-08
rs139637871	0.00328947	0.0125335	0.99	0.151441	0.879628	4.6117e-08
rs11241651	0.309211	2.14441	0.032	0.517606	0.604733	4.60695e-08
rs75239413	0.00657895	0.823894	0.41	1.8441	0.0651683	4.60116e-08
rs115650793	0.0230263	1.3722	0.17	1.84001	0.0657666	4.59491e-08
rs12657511	0.0526316	1.64485	0.1	0.740348	0.459089	4.59381e-08
rs10059092	0.0460526	1.59819	0.11	1.10296	0.270044	4.58534e-08
rs7725725	0.0460526	1.59819	0.11	1.10296	0.270044	4.58534e-08
rs2407208	0.197368	2.02371	0.043	0.375692	0.707146	4.57487e-08
rs138246885	0.0230263	1.3722	0.17	1.13921	0.254617	4.56128e-08
rs335205	0.473684	2.07485	0.038	1.1817	0.237325	4.55586e-08
rs335206	0.473684	2.07485	0.038	1.1817	0.237325	4.55586e-08
rs13164910	0.388158	1.5141	0.13	2.28895	0.0220824	4.54622e-08
rs1478367	0.296053	1.95996	0.05	1.37355	0.169581	4.53697e-08
rs190756606	0.00657895	0.806421	0.42	0.0195855	0.984374	4.53263e-08
rs2652264	0.118421	1.88079	0.06	0.18517	0.853096	4.53224e-08
rs74716671	0.0690789	1.72238	0.085	0.0917383	0.926906	4.52817e-08
rs13186090	0.392361	1.99539	0.046	1.36357	0.172702	4.52626e-08
rs115211953	0.00986842	1.01522	0.31	3.09437	0.00197231	4.52102e-08
rs79904674	0.0131579	1.15035	0.25	0.823267	0.410356	4.51951e-08
rs3811896	0.200658	1.91104	0.056	1.33125	0.183106	4.5091e-08
rs10075071	0.470395	2.2414	0.025	0.205021	0.837556	4.50532e-08
rs72797124	0.0263158	1.40507	0.16	1.40504	0.16001	4.49164e-08
rs76276378	0.0133333	1.15035	0.25	0.21068	0.833137	4.48727e-08
rs7700476	0.305921	2.13208	0.033	0.492646	0.622263	4.48087e-08
rs17149910	0.345395	1.91104	0.056	1.55103	0.120895	4.47914e-08
rs60690762	0.0789474	1.6954	0.09	1.75768	0.0788025	4.47605e-08
rs154508	0.430921	2.22621	0.026	0.0336302	0.973172	4.47324e-08
rs139726170	0.00657895	0.789192	0.43	0.21349	0.830945	4.47182e-08
rs56278748	0.0559211	1.64485	0.1	0.761705	0.446236	4.46589e-08
rs17151798	0.0263158	1.40507	0.16	0.39642	0.691795	4.45449e-08
rs6873708	0.473684	1.55477	0.12	2.17496	0.0296334	4.4457e-08
rs77575759	0.0264901	1.40507	0.16	0.648711	0.516525	4.44567e-08
rs2591374	0.335526	1.31058	0.19	2.57625	0.00998776	4.44213e-08
rs114253493	0.0296053	1.43953	0.15	0.991894	0.321249	4.43696e-08
rs10044880	0.314189	2.14441	0.032	0.333459	0.738788	4.43677e-08
rs75081380	0.0328947	1.47579	0.14	0.232194	0.816387	4.41773e-08
rs6595506	0.0794702	1.68494	0.092	1.75048	0.0800357	4.40738e-08
rs75658014	0.0460526	1.55477	0.12	1.71726	0.0859323	4.38379e-08
rs115258041	0.0197368	1.28155	0.2	1.35753	0.174613	4.36407e-08
rs143323254	0.00657895	0.755415	0.45	0.974198	0.329958	4.35971e-08
rs78329401	0.0230263	1.34076	0.18	0.146795	0.883294	4.35211e-08
rs140422539	0.0197368	1.28155	0.2	0.878398	0.379728	4.35194e-08
rs57143793	0.0433333	1.55477	0.12	0.282246	0.777755	4.34736e-08
rs335214	0.483553	2.15707	0.031	0.774673	0.438533	4.34557e-08
rs112334641	0.0439189	1.55477	0.12	0.196459	0.844251	4.32095e-08
rs115721494	0.00986842	0.974114	0.33	1.4949	0.134941	4.32092e-08
rs4836034	0.0592105	1.64485	0.1	0.415433	0.677825	4.30823e-08
rs62376438	0.457237	1.99539	0.046	1.33291	0.18256	4.30571e-08
rs11241652	0.305921	2.12007	0.034	0.418705	0.675432	4.30465e-08
rs7729696	0.125	1.84526	0.065	0.800331	0.423519	4.29865e-08
rs79173153	0.0164474	1.20036	0.23	0.252885	0.800357	4.2951e-08
rs72797108	0.0263158	1.3722	0.17	1.40504	0.16001	4.29208e-08
rs1984601	0.0596026	1.64485	0.1	0.393384	0.694036	4.28859e-08
rs76517161	0.0789474	1.6954	0.09	1.30436	0.192112	4.27222e-08
rs76213837	0.101974	1.79912	0.072	0.477545	0.632974	4.27077e-08
rs77482533	0.0263158	1.3722	0.17	0.744275	0.45671	4.26431e-08
rs11241695	0.32	2.05375	0.04	0.916007	0.359663	4.26356e-08
rs10478615	0.0460526	1.55477	0.12	0.802344	0.422354	4.2498e-08
rs56374257	0.0559211	1.59819	0.11	1.41005	0.158525	4.24927e-08
rs80146384	0.101974	1.79912	0.072	0.33261	0.739429	4.24409e-08
rs72794606	0.135762	1.8663	0.062	0.66701	0.504766	4.2327e-08
rs74853880	0.0493421	1.55477	0.12	1.61387	0.106556	4.22987e-08
rs77656877	0.0493421	1.55477	0.12	1.53479	0.124835	4.22034e-08
rs7720163	0.157895	1.91104	0.056	0.558497	0.576505	4.21592e-08
rs111568589	0.226351	2.03352	0.042	0.0338071	0.973031	4.20687e-08
rs77703772	0.0197368	1.25357	0.21	0.274087	0.784018	4.19351e-08
rs114003365	0.0230263	1.31058	0.19	0.872951	0.38269	4.19317e-08
rs10519706	0.0953947	1.74491	0.081	1.03921	0.298705	4.18317e-08
rs12332605	0.0657895	1.64972	0.099	0.752276	0.451885	4.15766e-08
rs1090305	0.266447	1.15035	0.25	2.77082	0.0055916	4.15741e-08
rs9327255	0.328947	2.10836	0.035	0.541538	0.588137	4.15723e-08
rs3886760	0.0529801	1.55477	0.12	1.76037	0.0783452	4.14639e-08
rs6868061	0.213816	2.00465	0.045	0.185613	0.852748	4.13937e-08
rs6595499	0.0657895	1.64485	0.1	0.753887	0.450917	4.12477e-08
rs10035383	0.0427632	1.5141	0.13	0.56787	0.570123	4.12296e-08
rs79886144	0.00657895	0.67449	0.5	0.686354	0.49249	4.11798e-08
rs4835810	0.36755	2.12007	0.034	0.586933	0.557249	4.11444e-08
rs75367588	0.0427632	1.5141	0.13	0.354403	0.723037	4.11348e-08
rs465703	0.131579	1.79283	0.073	1.23883	0.215409	4.09668e-08
rs9637912	0.296053	1.96859	0.049	1.14896	0.250572	4.09505e-08
rs139352759	0.00657895	0.658838	0.51	0.815521	0.414774	4.07617e-08
rs1972627	0.284768	2.08576	0.037	0.0851376	0.932152	4.07589e-08
rs257020	0.444079	1.20036	0.23	2.50347	0.0122982	4.0553e-08
rs11952411	0.0506757	1.55477	0.12	0.688689	0.491019	4.04831e-08
rs116116916	0.00657895	0.643345	0.52	1.38328	0.166579	4.03742e-08
rs77475145	0.0723684	1.64485	0.1	1.17791	0.238833	4.03654e-08
rs114107331	0.00986842	0.896473	0.37	2.70348	0.00686167	4.03497e-08
rs115051825	0.0230263	1.28155	0.2	0.193734	0.846384	4.0288e-08
rs6595498	0.0690789	1.64485	0.1	0.746915	0.455115	4.02705e-08
rs4836033	0.0592105	1.59819	0.11	0.741288	0.458519	4.02578e-08
rs10463756	0.26	2.00465	0.045	0.757387	0.448818	4.02163e-08
rs115854800	0.00986842	0.896473	0.37	0.860815	0.38934	4.01755e-08
rs34325182	0.0723684	1.64485	0.1	1.08192	0.27929	4.01167e-08
rs12517870	0.126667	1.81191	0.07	0.770528	0.440987	4.00598e-08
rs10041013	0.390728	1.55477	0.12	2.1161	0.0343359	3.99658e-08
rs4836527	0.440789	2.17009	0.03	0.335088	0.737559	3.99475e-08
rs2546855	0.154605	1.8957	0.058	0.0422129	0.966329	3.99348e-08
rs7705728	0.266447	2.00465	0.045	0.777054	0.437127	3.99159e-08
rs77743826	0.0131579	1.03643	0.3	0.265066	0.790959	3.99157e-08
rs77511802	0.0592105	1.59819	0.11	0.394667	0.693089	3.98944e-08
rs114656770	0.0535714	1.55477	0.12	1.08532	0.277781	3.98854e-08
rs12657557	0.0529801	1.5141	0.13	2.12085	0.0339347	3.97771e-08
rs6881951	0.223684	2.00465	0.045	0.0693714	0.944694	3.97161e-08
rs76098751	0.0559211	1.55477	0.12	1.41005	0.158525	3.9687e-08
rs145560333	0.0690789	1.64485	0.1	0.160144	0.872768	3.96612e-08
rs73801926	0.0526316	1.55477	0.12	0.53683	0.591385	3.96376e-08
rs12654712	0.206667	1.97737	0.048	0.18276	0.854986	3.96238e-08
rs75138443	0.0953947	1.7392	0.082	0.288215	0.773182	3.95042e-08
rs13185429	0.197368	1.94313	0.052	0.48217	0.629685	3.94597e-08
rs72789870	0.0164474	1.12639	0.26	0.287208	0.773953	3.94337e-08
rs62383051	0.223684	1.91888	0.055	1.00954	0.312715	3.93946e-08
rs2545699	0.407895	1.47579	0.14	2.20444	0.0274936	3.93757e-08
rs6890990	0.13245	1.80548	0.071	0.879927	0.378899	3.92918e-08
rs747013	0.197368	1.84526	0.065	1.27038	0.203951	3.92054e-08
rs62377370	0.151316	1.8663	0.062	0.468385	0.639509	3.9174e-08
rs114826852	0.0384615	1.43953	0.15	1.01558	0.309831	3.91693e-08
rs116795767	0.0198676	1.20036	0.23	0.045102	0.964026	3.91661e-08
rs2112427	0.335526	1.43953	0.15	2.30546	0.0211408	3.91463e-08
rs115669545	0.0413793	1.43953	0.15	2.1325	0.0329659	3.91361e-08
rs25871	0.0427632	1.47579	0.14	0.772467	0.439838	3.90803e-08
rs1559068	0.246711	1.99539	0.046	0.587186	0.557079	3.90166e-08
rs2545707	0.36	1.64972	0.099	1.95833	0.0501918	3.90027e-08
rs1990962	0.312925	0.59776	0.55	3.0659	0.00217018	3.89577e-08
rs116128766	0.0230263	1.25357	0.21	0.47071	0.637848	3.89158e-08
rs62381210	0.0427632	1.47579	0.14	0.473599	0.635786	3.88959e-08
rs12658288	0.223684	1.93492	0.053	0.864843	0.387125	3.8878e-08
rs74723465	0.0486111	1.5141	0.13	0.58845	0.55623	3.87543e-08
rs7715503	0.0164474	1.10306	0.27	1.96311	0.0496334	3.86919e-08
rs34284084	0.217105	1.79912	0.072	1.49305	0.135423	3.86182e-08
rs149367406	0.00657895	0.568051	0.57	0.826739	0.408385	3.85893e-08
rs12656572	0.0397351	1.43953	0.15	0.997246	0.318645	3.85552e-08
rs576996419	0.0164474	1.10306	0.27	0.577452	0.563634	3.84457e-08
rs73801925	0.0559211	1.55477	0.12	0.296867	0.766568	3.833e-08
rs76527952	0.0789474	1.64485	0.1	0.937612	0.348444	3.81995e-08
rs11948266	0.161184	1.7392	0.082	1.54669	0.121939	3.80524e-08
rs12517845	0.207237	1.91888	0.055	0.705984	0.480198	3.79615e-08
rs2431345	0.190789	1.55477	0.12	2.2566	0.0240331	3.79556e-08
rs1871167	0.289474	1.9863	0.047	0.862752	0.388274	3.79175e-08
rs138537636	0.0230263	1.22653	0.22	1.17039	0.241843	3.77911e-08
rs1369044	0.223684	1.97737	0.048	0.12493	0.900579	3.77815e-08
rs2161253	0.0592105	1.55477	0.12	0.876405	0.38081	3.77677e-08
rs115635452	0.00986842	0.823894	0.41	0.351283	0.725376	3.77548e-08
rs143063166	0.0230263	1.22653	0.22	0.825893	0.408865	3.76998e-08
rs74867193	0.0131579	0.974114	0.33	1.22909	0.219039	3.75745e-08
rs74505572	0.0460526	1.47579	0.14	0.40845	0.682943	3.75044e-08
rs7701072	0.0460526	1.47579	0.14	0.00246151	0.998036	3.74261e-08
rs75729668	0.0592105	1.55477	0.12	0.5241	0.600209	3.73888e-08
rs17150513	0.0526316	1.5141	0.13	0.644212	0.519438	3.73216e-08
rs146892963	0.0296053	1.31058	0.19	1.18743	0.235057	3.72671e-08
rs10073168	0.221854	1.95996	0.05	0.296862	0.766572	3.72525e-08
rs74380363	0.0592105	1.55477	0.12	0.269943	0.787204	3.72349e-08
rs11959350	0.282895	1.9863	0.047	0.754327	0.450653	3.72141e-08
rs114013103	0.00657895	0.49585	0.62	1.95616	0.0504466	3.71932e-08
rs116483534	0.00657895	0.49585	0.62	0.61824	0.536417	3.71556e-08
rs78102340	0.0430464	1.43953	0.15	1.00982	0.31258	3.71273e-08
rs444064	0.207237	1.91888	0.055	0.58687	0.557291	3.70842e-08
rs17436751	0.0197368	1.15035	0.25	0.0461019	0.963229	3.70613e-08
rs74529418	0.200658	1.91888	0.055	0.446557	0.655195	3.70435e-08
rs6595429	0.0427632	1.43953	0.15	0.659944	0.50929	3.70091e-08
rs13167525	0.108553	1.74491	0.081	0.132228	0.894804	3.70068e-08
rs17437489	0.0953947	1.67978	0.093	0.887269	0.374934	3.69247e-08
rs114507870	0.00657895	0.481727	0.63	1.26934	0.20432	3.69175e-08
rs17150603	0.0657895	1.55477	0.12	1.37897	0.167904	3.6913e-08
rs35211337	0.0822368	1.55477	0.12	2.09912	0.0358067	3.68798e-08
rs17470186	0.0131579	0.954165	0.34	0.138688	0.889697	3.68006e-08
rs116530196	0.0559211	1.5141	0.13	1.112	0.26614	3.6781e-08
rs78705276	0.00986842	0.789192	0.43	0.889004	0.374001	3.67403e-08
rs115591466	0.0436508	1.43953	0.15	0.713897	0.475291	3.671e-08
rs184916186	0.0164474	1.05812	0.29	1.0493	0.294042	3.66863e-08
rs78391274	0.0486111	1.47579	0.14	0.662403	0.507713	3.66713e-08
rs78597457	0.0460526	1.40507	0.16	2.51947	0.0117532	3.66085e-08
rs35991579	0.226974	1.88079	0.06	1.02527	0.305238	3.65976e-08
rs61616200	0.14094	1.81191	0.07	0.410294	0.68159	3.6569e-08
rs7732453	0.123333	1.67466	0.094	1.55121	0.120851	3.65497e-08
rs10038345	0.44	0.823894	0.41	2.70605	0.00680885	3.65291e-08
rs17149370	0.171053	1.81842	0.069	0.985642	0.324309	3.64568e-08
rs116584860	0.0230263	1.20036	0.23	0.213906	0.83062	3.64454e-08
rs112262418	0.118421	1.7392	0.082	0.783286	0.433459	3.64413e-08
rs62382995	0.118421	1.7392	0.082	0.783286	0.433459	3.64413e-08
rs62383052	0.223684	1.91888	0.055	0.723653	0.469279	3.64321e-08
rs4085308	0.0559211	1.5141	0.13	0.840886	0.400412	3.64262e-08
rs79852631	0.0197368	1.12639	0.26	1.91336	0.0557021	3.64142e-08
rs34870174	0.121711	1.67466	0.094	1.51244	0.130421	3.64046e-08
rs56142133	0.1875	1.8957	0.058	0.379848	0.704058	3.6398e-08
rs74824412	0.0493421	1.43953	0.15	2.00045	0.0454518	3.63312e-08
rs76074406	0.0493421	1.47579	0.14	0.469236	0.638901	3.62752e-08
rs80084310	0.0953947	1.69015	0.091	0.10194	0.918804	3.62596e-08
rs17149362	0.171053	1.83167	0.067	0.847036	0.396975	3.62529e-08
rs56092317	0.0657895	1.55477	0.12	1.06105	0.288667	3.62402e-08
rs2545705	0.344371	1.5141	0.13	2.11829	0.0341509	3.6221e-08
rs59341848	0.0666667	1.55477	0.12	1.11966	0.262858	3.61306e-08
rs13182426	0.226974	1.8735	0.061	1.02527	0.305238	3.61e-08
rs6886384	0.111842	1.7392	0.082	0.146586	0.883459	3.60491e-08
rs13153012	0.0690789	1.47579	0.14	2.51974	0.0117442	3.60346e-08
rs13176980	0.0690789	1.47579	0.14	2.51974	0.0117442	3.60346e-08
rs335208	0.47351	2.08576	0.037	0.655896	0.511891	3.58409e-08
rs28768420	0.286184	1.96859	0.049	0.764841	0.444366	3.58269e-08
rs62378780	0.00986842	0.755415	0.45	0.0253059	0.979811	3.57861e-08
rs6897506	0.0460526	1.43953	0.15	0.77297	0.43954	3.57708e-08
rs77473541	0.0466667	1.43953	0.15	1.03324	0.301493	3.5758e-08
rs78194133	0.0657895	1.55477	0.12	0.712688	0.476039	3.57131e-08
rs62377075	0.256579	1.72793	0.084	1.65416	0.0980941	3.56516e-08
rs144391174	0.00657895	0.398855	0.69	0.914392	0.360511	3.56081e-08
rs5011249	0.325658	2.03352	0.042	0.505719	0.613054	3.55963e-08
rs148291964	0.0131579	0.915365	0.36	1.40013	0.161473	3.5581e-08
rs115880653	0.0131579	0.915365	0.36	0.556077	0.578158	3.55126e-08
rs17149263	0.112583	1.59819	0.11	1.84947	0.0643906	3.53812e-08
rs111533146	0.0427632	1.40507	0.16	0.87788	0.380009	3.53715e-08
rs12654806	0.483553	2.09693	0.036	0.600482	0.548185	3.53531e-08
rs10477650	0.0822368	1.55477	0.12	1.79469	0.0727032	3.53296e-08
rs1811563	0.0263158	1.22653	0.22	0.62013	0.535172	3.52904e-08
rs113202149	0.0361842	1.34076	0.18	1.17057	0.241772	3.52675e-08
rs76074592	0.0427632	1.40507	0.16	0.691365	0.489336	3.52597e-08
rs55943014	0.125	1.74491	0.081	0.572923	0.566697	3.51794e-08
rs80113908	0.0592105	1.5141	0.13	0.5241	0.600209	3.51311e-08
rs74382876	0.0427632	1.40507	0.16	0.0592952	0.952717	3.50793e-08
rs76508054	0.0164474	1.01522	0.31	0.245347	0.806188	3.50348e-08
rs6884179	0.457237	1.96859	0.049	1.10488	0.269211	3.50083e-08
rs12520068	0.0592105	1.5141	0.13	0.242604	0.808312	3.49765e-08
rs17352041	0.200658	1.6954	0.09	1.64772	0.0994094	3.49719e-08
rs1422266	0.0592105	1.5141	0.13	0.0951282	0.924213	3.49409e-08
rs6595408	0.414474	0.214702	0.83	2.92787	0.0034129	3.49355e-08
rs74907016	0.0131579	0.896473	0.37	0.598159	0.549734	3.4917e-08
rs12517800	0.0723684	1.55477	0.12	1.15231	0.249194	3.49093e-08
rs112056521	0.126667	1.75652	0.079	0.198127	0.842946	3.47962e-08
rs62382446	0.0133333	0.896473	0.37	1.18775	0.234932	3.47359e-08
rs304387	0.403974	1.55477	0.12	1.97923	0.0477906	3.47067e-08
rs77982429	0.0493421	1.43953	0.15	0.836323	0.402973	3.46495e-08
rs1478370	0.217105	1.91888	0.055	0.259883	0.794954	3.4638e-08
rs77922790	0.0296053	1.25357	0.21	0.988449	0.322933	3.45724e-08
rs79847581	0.0296053	1.25357	0.21	0.88486	0.376232	3.45339e-08
rs59249465	0.0493421	1.43953	0.15	0.679379	0.496898	3.45314e-08
rs76274541	0.0296053	1.25357	0.21	0.86197	0.388704	3.45259e-08
rs145250380	0.0625	1.5141	0.13	0.812909	0.41627	3.45015e-08
[truncated: 6,762 more rows]

## Sheet: Coronary-PP
Colocalization analysis of PRDM6 coronary artery eQTL and pulse pressure GWAS.
rsid	MAF	z GWAS	GWAS pvalue	z eQTL	pvalue eQTL	SNP.PP.H4
rs1644318	0.434211	10.9977	3.922e-28	0.203641	0.838634	0.204326
rs1624822	0.4375	10.988	4.367e-28	0.230587	0.817636	0.183544
rs1422279	0.439189	10.9755	5.011e-28	0.12152	0.903279	0.159202
rs1624823	0.430921	10.9612	5.87e-28	0.318187	0.750343	0.13971
rs335210	0.4375	10.9116	1.015e-27	0.23239	0.816235	0.0797384
rs335140	0.433775	10.8794	1.445e-27	0.820599	0.411875	0.0662737
rs17226686	0.333333	10.7343	7.022e-27	0.669565	0.503135	0.0146064
rs387435	0.348993	10.7127	8.877e-27	1.18821	0.234751	0.0141932
rs427336	0.335526	10.7041	9.736e-27	1.49525	0.134848	0.0157987
rs393099	0.345395	10.6999	1.019e-26	0.207987	0.835239	0.00905518
rs366769	0.345395	10.6889	1.147e-26	0.244735	0.806662	0.00808383
rs458158	0.332237	10.6826	1.228e-26	1.66306	0.0963003	0.0141746
rs589928	0.342105	10.673	1.361e-26	1.5986	0.109909	0.0121477
rs375185	0.331126	10.6678	1.44e-26	1.43299	0.15186	0.010305
rs413186	0.332215	10.6628	1.519e-26	0.0996339	0.920635	0.00616562
rs413766	0.327815	10.6598	1.57e-26	2.26738	0.023367	0.0189468
rs480764	0.335526	10.644	1.859e-26	0.0888841	0.929174	0.00499936
rs459633	0.348684	10.6435	1.869e-26	1.07995	0.280166	0.00640567
rs463061	0.347973	10.6415	1.91e-26	1.64969	0.0990071	0.00897961
rs419201	0.342105	10.6407	1.927e-26	0.143866	0.885606	0.00480576
rs392956	0.331126	10.6386	1.97e-26	1.59343	0.111064	0.00842458
rs467069	0.348684	10.6049	2.827e-26	0.522676	0.6012	0.00345359
rs416015	0.324324	10.5831	3.569e-26	0.983617	0.325304	0.00331227
rs461226	0.348684	10.5455	5.327e-26	0.647357	0.517401	0.00190666
rs405985	0.334437	10.46	1.319e-25	0.838785	0.40159	0.000842879
rs397955	0.316667	10.2409	1.3e-24	0.86727	0.385794	9.0453e-05
rs6884993	0.230263	10.1718	2.649e-24	0.508414	0.611163	4.75415e-05
rs9327294	0.240132	10.1247	4.295e-24	1.39279	0.163684	3.84939e-05
rs7728145	0.236842	10.1115	4.913e-24	0.479582	0.631525	2.52911e-05
rs1346516	0.233553	10.1088	5.048e-24	0.527434	0.597892	2.49747e-05
rs4836534	0.233553	10.1076	5.112e-24	1.11245	0.265943	2.89876e-05
rs11241691	0.233553	10.106	5.195e-24	2.4395	0.0147078	6.30744e-05
rs34826754	0.226667	10.1028	5.366e-24	2.01231	0.0441872	4.39366e-05
rs10900766	0.233553	10.0961	5.749e-24	0.527434	0.597892	2.19571e-05
rs34004256	0.233553	10.0926	5.959e-24	0.527434	0.597892	2.11907e-05
rs10041426	0.230263	10.0877	6.265e-24	1.27811	0.201209	2.5447e-05
rs4836005	0.233553	10.0764	7.028e-24	0.527434	0.597892	1.79963e-05
rs2115167	0.226351	10.075	7.124e-24	1.06411	0.28728	2.07949e-05
rs10051787	0.233553	10.0384	1.033e-23	0.608875	0.542607	1.24828e-05
rs6877089	0.24	10.0273	1.156e-23	1.27314	0.202969	1.36611e-05
rs2407777	0.241722	9.92643	3.195e-23	0.675092	0.499617	4.06535e-06
rs752200	0.240132	9.91175	3.701e-23	0.152827	0.878535	3.27768e-06
rs1428386	0.240132	9.90822	3.834e-23	0.477746	0.632831	3.27131e-06
rs1428385	0.238255	9.90742	3.865e-23	0.0680171	0.945772	3.14948e-06
rs2407776	0.240132	9.90698	3.882e-23	0.0765482	0.938983	3.10862e-06
rs4836533	0.246711	9.90424	3.99e-23	1.29598	0.194983	4.01463e-06
rs10053995	0.241722	9.89519	4.368e-23	1.13152	0.257838	3.44616e-06
rs7736021	0.238095	9.89294	4.467e-23	1.26146	0.207143	3.57345e-06
rs1428388	0.243421	9.88903	4.645e-23	0.521063	0.602323	2.70381e-06
rs1428382	0.235099	9.88547	4.813e-23	1.4563	0.14531	3.64533e-06
rs10477645	0.233553	9.88493	4.839e-23	0.270487	0.786786	2.57382e-06
rs1428384	0.236842	9.8805	5.058e-23	0.150406	0.880444	2.42069e-06
rs7717639	0.243333	9.8786	5.155e-23	0.50387	0.614353	2.43714e-06
rs11241690	0.235099	9.87555	5.314e-23	0.0236548	0.981128	2.31048e-06
rs1428381	0.236842	9.87203	5.504e-23	0.859465	0.390084	2.51676e-06
rs112446794	0.225166	9.86586	5.853e-23	0.0558742	0.955442	2.14861e-06
rs934110	0.238095	9.86381	5.974e-23	1.20765	0.22718	2.62071e-06
rs1428383	0.236842	9.8628	6.034e-23	1.225	0.220576	2.61795e-06
rs1366333	0.246711	9.85776	6.345e-23	1.36222	0.173127	2.6179e-06
rs9327293	0.234483	9.85694	6.397e-23	0.223637	0.82304	1.95662e-06
rs10065591	0.232639	9.85377	6.602e-23	0.163135	0.870412	1.90108e-06
rs1047438	0.240132	9.84301	7.348e-23	1.3457	0.178398	2.26286e-06
rs1428391	0.243421	9.8423	7.4e-23	0.0622283	0.950381	1.63078e-06
rs1346517	0.236842	9.84174	7.441e-23	0.57504	0.565264	1.74135e-06
rs2303719	0.243421	9.83966	7.597e-23	1.3405	0.180084	2.17573e-06
rs4836532	0.240132	9.83792	7.729e-23	0.696423	0.486164	1.70897e-06
rs1428392	0.238411	9.83641	7.846e-23	0.116033	0.907626	1.56033e-06
rs10065634	0.241379	9.83148	8.24e-23	2.12777	0.0333562	3.18781e-06
rs13189286	0.240132	9.82817	8.515e-23	1.96081	0.0499009	2.78601e-06
rs1366334	0.240132	9.82625	8.679e-23	0.0214809	0.982862	1.40051e-06
rs1428390	0.236842	9.82295	8.968e-23	1.225	0.220576	1.76857e-06
rs10075809	0.238255	9.8196	9.271e-23	1.43743	0.150597	1.88017e-06
rs10061683	0.236486	9.81669	9.543e-23	1.25138	0.210795	1.6823e-06
rs1366335	0.236667	9.81146	1.005e-22	1.17548	0.239803	1.54895e-06
rs34332857	0.225166	9.80908	1.029e-22	0.0468108	0.962664	1.23553e-06
rs4836003	0.235099	9.80457	1.076e-22	1.08283	0.278884	1.40076e-06
rs6893539	0.256579	9.79272	1.21e-22	1.33374	0.18229	1.34642e-06
rs1019763	0.240132	9.7857	1.297e-22	0.864949	0.387067	1.07177e-06
rs1019764	0.240132	9.785	1.306e-22	0.0485574	0.961272	9.3492e-07
rs11241682	0.235099	9.7824	1.34e-22	1.03599	0.300205	1.10687e-06
rs2407655	0.240132	9.77804	1.399e-22	1.20155	0.229536	1.12234e-06
rs12719311	0.239726	9.7756	1.433e-22	0.25043	0.802255	8.71529e-07
rs665444	0.398026	9.76362	1.613e-22	0.597225	0.550357	6.31581e-07
rs1962846	0.240132	9.75871	1.693e-22	1.16196	0.245252	9.14261e-07
rs4516848	0.236842	9.75757	1.712e-22	1.02878	0.303584	8.64622e-07
rs1962847	0.225166	9.74845	1.873e-22	0.56226	0.573939	7.16698e-07
rs10060994	0.22973	9.74108	2.014e-22	1.35703	0.174771	8.47888e-07
rs10477644	0.241722	9.73077	2.229e-22	0.121571	0.903239	5.50361e-07
rs2195353	0.230263	9.72526	2.353e-22	1.18973	0.234152	6.77802e-07
rs1428394	0.235099	9.68527	3.483e-22	0.618041	0.536548	3.81784e-07
rs6890376	0.226974	9.67981	3.674e-22	2.17145	0.0298969	7.49526e-07
rs2407656	0.240132	9.67245	3.948e-22	0.194452	0.845822	3.14789e-07
rs6887557	0.240876	9.63526	5.675e-22	1.00786	0.31352	2.61476e-07
rs2407654	0.225166	9.43899	3.764e-21	0.78828	0.430533	3.8633e-08
rs426639	0.358553	9.38317	6.402e-21	0.942734	0.345817	1.9632e-08
rs372106	0.331126	9.35835	8.099e-21	0.705249	0.480655	1.47082e-08
rs11241677	0.407285	9.35765	8.153e-21	1.9979	0.0457277	3.24578e-08
rs7719757	0.263158	9.3194	1.17e-20	0.217824	0.827566	1.05179e-08
rs7715941	0.268212	9.30994	1.279e-20	0.46719	0.640364	9.84034e-09
rs3812033	0.266447	9.2788	1.714e-20	0.0754521	0.939855	7.097e-09
rs10060666	0.259868	9.2706	1.851e-20	0.551226	0.581479	7.06208e-09
rs370420	0.40604	9.27008	1.86e-20	0.670055	0.502823	5.87533e-09
rs369625	0.40604	9.26793	1.898e-20	0.561441	0.574497	5.56679e-09
rs4835981	0.259868	9.25567	2.129e-20	0.386958	0.698787	5.97825e-09
rs72787566	0.259868	9.24981	2.249e-20	0.617615	0.536829	5.90883e-09
rs12654162	0.259868	9.24589	2.333e-20	0.617615	0.536829	5.69847e-09
rs11241674	0.259868	9.24557	2.34e-20	0.0493806	0.960616	5.29985e-09
rs72787562	0.259868	9.24434	2.367e-20	0.0493806	0.960616	5.24009e-09
rs10070735	0.25	9.24188	2.422e-20	0.641001	0.521522	5.67818e-09
rs11241675	0.255034	9.23553	2.57e-20	0.550183	0.582194	5.17891e-09
rs12656337	0.259868	9.22341	2.878e-20	0.0493806	0.960616	4.31938e-09
rs9327286	0.266447	9.22	2.971e-20	1.06972	0.284745	5.10855e-09
rs10067127	0.259868	9.20023	3.572e-20	0.0493806	0.960616	3.48886e-09
rs7703292	0.266447	9.16269	5.062e-20	0.0754521	0.939855	2.43322e-09
rs1990923	0.259868	9.16146	5.12e-20	0.617615	0.536829	2.62029e-09
rs57256120	0.271523	9.12736	7.019e-20	0.449734	0.652902	1.81382e-09
rs2112487	0.263158	9.10878	8.331e-20	0.557542	0.577157	1.58691e-09
rs10067130	0.259868	9.10716	8.457e-20	1.10363	0.269754	1.86052e-09
rs62377008	0.263158	9.0994	9.083e-20	0.318569	0.750053	1.4013e-09
rs337089	0.42053	9.09346	9.594e-20	0.24484	0.80658	1.03036e-09
rs4836483	0.259868	9.0883	1.006e-19	0.182503	0.855188	1.26102e-09
rs337128	0.480263	9.08241	1.062e-19	0.86611	0.38643	1.08019e-09
rs10071061	0.276316	9.04352	1.517e-19	2.41888	0.0155684	2.51645e-09
rs10077908	0.276316	9.03661	1.616e-19	1.41011	0.158506	1.1135e-09
rs337100	0.398026	9.02294	1.831e-19	0.515157	0.606443	5.90551e-10
rs1422282	0.266447	8.88126	6.611e-19	1.3898	0.164591	2.76424e-10
rs62375355	0.263158	8.8703	7.295e-19	1.74048	0.0817745	3.07864e-10
rs9327287	0.263158	8.79141	1.477e-18	0.608753	0.542688	9.37399e-11
rs335183	0.437086	8.77998	1.635e-18	0.186779	0.851834	6.12571e-11
rs56266463	0.263158	8.77626	1.69e-18	1.54103	0.12331	1.19024e-10
rs10519718	0.266447	8.75082	2.118e-18	0.827263	0.408088	6.9398e-11
rs55981521	0.243151	8.74582	2.214e-18	0.730756	0.464928	6.78672e-11
rs4836494	0.269737	8.72499	2.662e-18	0.195262	0.845188	4.84741e-11
rs337120	0.413333	8.57565	9.853e-18	0.573299	0.566442	1.14183e-11
rs337118	0.417219	8.5498	1.233e-17	0.457905	0.647021	8.83229e-12
rs337119	0.413333	8.54036	1.338e-17	1.33732	0.181118	1.23784e-11
rs628262	0.427632	8.5191	1.608e-17	0.370688	0.71087	6.61947e-12
rs629274	0.427632	8.46962	2.462e-17	1.16848	0.242614	6.02598e-12
rs337101	0.220395	8.35016	6.817e-17	0.0739653	0.941038	2.21648e-12
rs61329589	0.269737	8.33072	8.035e-17	0.406088	0.684678	1.72633e-12
rs6890990	0.13245	8.29775	1.061e-16	0.837558	0.402279	2.03993e-12
rs17470137	0.210526	8.2705	1.334e-16	1.65046	0.0988496	1.76302e-12
rs453473	0.427632	8.25236	1.553e-16	0.360309	0.718616	7.0571e-13
rs425161	0.427632	8.24368	1.67e-16	1.16848	0.242614	9.12275e-13
rs17469907	0.213816	8.20811	2.247e-16	0.105878	0.915679	6.96109e-13
rs60757430	0.28	8.19504	2.505e-16	0.620142	0.535164	5.76817e-13
rs335201	0.473684	8.18576	2.706e-16	0.634043	0.526053	4.28635e-13
rs335205	0.473684	8.18151	2.803e-16	0.502951	0.614999	3.97449e-13
rs335204	0.480263	8.17951	2.85e-16	0.430087	0.667132	3.82538e-13
rs337099	0.291391	8.17389	2.986e-16	0.293338	0.769264	4.46848e-13
rs335211	0.473684	8.16226	3.288e-16	0.376724	0.706379	3.29432e-13
rs434775	0.292763	8.14184	3.893e-16	0.427548	0.66898	3.49342e-13
rs75887402	0.0526316	8.13706	4.05e-16	1.13475	0.256481	8.48564e-13
rs463106	0.480263	8.11971	4.673e-16	0.322855	0.746805	2.29824e-13
rs10478580	0.0427632	8.11592	4.821e-16	1.8628	0.0624903	8.04588e-13
rs12173077	0.0493421	8.11301	4.938e-16	0.201721	0.840135	7.04828e-13
rs162953	0.480263	8.10741	5.171e-16	1.82272	0.0683453	5.03678e-13
rs335208	0.47351	8.09077	5.929e-16	0.305476	0.760004	1.82283e-13
rs17150402	0.0427632	8.08776	6.077e-16	0.852447	0.393966	6.20336e-13
rs17150337	0.0430464	8.08698	6.116e-16	0.67315	0.500852	6.12605e-13
rs10519724	0.0427632	8.0744	6.781e-16	0.0641723	0.948833	5.52185e-13
rs12233982	0.0361842	8.07251	6.887e-16	0.281849	0.778059	5.89044e-13
rs459167	0.273026	8.07164	6.936e-16	0.676897	0.498471	2.16623e-13
rs1428387	0.0394737	8.06901	7.087e-16	1.0278	0.304043	5.55071e-13
rs6890251	0.161184	8.06672	7.221e-16	0.107416	0.914459	2.61247e-13
rs335214	0.483553	8.05854	7.721e-16	0.409504	0.68217	1.42549e-13
rs139125593	0.0361842	8.05508	7.943e-16	0.270385	0.786864	5.11839e-13
rs17150367	0.0466667	8.04824	8.399e-16	1.099	0.271766	4.361e-13
rs4836002	0.0466667	8.04736	8.46e-16	0.506225	0.612699	4.27424e-13
rs73800148	0.157895	8.03646	9.247e-16	0.109284	0.912977	2.07312e-13
rs4267865	0.0333333	8.03584	9.294e-16	0.839257	0.401325	4.57807e-13
rs12655753	0.0430464	8.03488	9.367e-16	1.62795	0.103535	4.13171e-13
rs147987632	0.0493421	8.02986	9.758e-16	0.131895	0.895067	3.60285e-13
rs4836465	0.157895	8.0296	9.779e-16	0.941335	0.346533	2.14556e-13
rs74790763	0.0361842	8.02913	9.817e-16	0.00599464	0.995217	4.15248e-13
rs10041191	0.155405	8.02612	1.006e-15	1.32474	0.185256	2.28949e-13
rs75474441	0.0433333	8.02479	1.017e-15	1.27588	0.201999	3.75359e-13
rs61627996	0.157895	8.00559	1.189e-15	2.49942	0.0124396	3.06308e-13
rs1644316	0.279605	7.99393	1.307e-15	1.13356	0.256981	1.34907e-13
rs10044090	0.157895	7.9916	1.332e-15	0.426096	0.670038	1.47249e-13
rs337086	0.282895	7.97458	1.529e-15	0.836048	0.403128	1.02456e-13
rs10052206	0.157718	7.95874	1.738e-15	0.0581765	0.953608	1.11589e-13
rs12374528	0.281457	7.94203	1.989e-15	0.811414	0.417128	7.87231e-14
rs2303720	0.0364238	7.93684	2.074e-15	0.560446	0.575175	1.98818e-13
rs337088	0.194079	7.9326	2.146e-15	0.0137731	0.989011	7.96152e-14
rs11959350	0.282895	7.92728	2.24e-15	0.280045	0.779443	6.21995e-14
rs4835798	0.0493421	7.92639	2.256e-15	0.103572	0.917509	1.57876e-13
rs7726814	0.0493421	7.91077	2.558e-15	0.684298	0.493787	1.40498e-13
rs78557471	0.0493421	7.90746	2.627e-15	0.105225	0.916197	1.35908e-13
rs73799308	0.0463576	7.90562	2.666e-15	0.911878	0.361833	1.39609e-13
rs80340247	0.0493421	7.90063	2.775e-15	0.635669	0.524992	1.29551e-13
rs337098	0.309211	7.89466	2.911e-15	0.0599707	0.952179	4.45555e-14
rs13359291	0.15894	7.82917	4.911e-15	0.383926	0.701033	4.04845e-14
rs11241673	0.157895	7.81899	5.325e-15	0.941335	0.346533	4.04462e-14
rs2434799	0.268212	7.81166	5.644e-15	1.2577	0.208501	3.43124e-14
rs1644317	0.282895	7.80534	5.934e-15	0.505457	0.613238	2.46903e-14
rs335206	0.473684	7.79624	6.378e-15	0.345937	0.72939	1.76546e-14
rs9799914	0.467105	7.79463	6.46e-15	0.469635	0.638616	1.80258e-14
rs6889710	0.358553	7.79163	6.615e-15	0.467107	0.640423	1.94888e-14
rs6889165	0.358553	7.77971	7.269e-15	0.37544	0.707333	1.74399e-14
rs2081914	0.470199	7.77458	7.57e-15	2.08273	0.0372756	4.70168e-14
rs1422278	0.135762	7.75957	8.522e-15	0.605024	0.545163	2.61377e-14
rs6862699	0.350993	7.75952	8.525e-15	0.441286	0.659006	1.52768e-14
rs2287696	0.134868	7.75511	8.827e-15	0.704872	0.48089	2.5597e-14
rs337095	0.305921	7.75498	8.836e-15	0.393932	0.693631	1.55051e-14
rs9327297	0.335526	7.72506	1.118e-14	1.5845	0.113079	2.02593e-14
rs335196	0.49	7.71063	1.252e-14	1.00847	0.313231	1.16066e-14
rs7704651	0.342466	7.68039	1.586e-14	0.661671	0.508182	8.86401e-15
rs9327296	0.334437	7.67432	1.663e-14	0.152994	0.878403	7.73521e-15
rs10044647	0.473333	7.64922	2.022e-14	0.151847	0.879308	5.53931e-15
rs1392436	0.335526	7.63581	2.244e-14	0.196463	0.844248	5.75887e-15
rs10477646	0.335526	7.63495	2.259e-14	0.76957	0.441555	6.50392e-15
rs13167117	0.144737	7.62523	2.436e-14	0.0608483	0.95148	8.65734e-15
rs10075841	0.478571	7.62194	2.499e-14	0.833725	0.404436	5.44639e-15
rs337096	0.305921	7.61534	2.63e-14	0.393932	0.693631	5.30254e-15
rs10077410	0.134868	7.61209	2.697e-14	0.23238	0.816243	8.23057e-15
rs17149910	0.345395	7.56712	3.816e-14	0.117398	0.906545	3.37155e-15
rs418328	0.322368	7.55642	4.143e-14	0.582501	0.560229	3.44093e-15
rs74661587	0.138158	7.55308	4.251e-14	0.0719622	0.942632	5.18028e-15
rs10041660	0.490132	7.51135	5.852e-14	0.199387	0.84196	1.93412e-15
rs1962848	0.201987	7.4884	6.972e-14	0.0885306	0.929455	2.55334e-15
rs9885577	0.401316	7.44024	1.005e-13	0.0627168	0.949992	1.19275e-15
rs17149944	0.134868	7.43855	1.018e-13	0.733429	0.463297	2.32e-15
rs378377	0.324503	7.37057	1.699e-13	0.681511	0.495548	8.84112e-16
rs337121	0.29932	7.36932	1.715e-13	1.29176	0.196439	1.17607e-15
rs615725	0.323333	7.34107	2.119e-13	0.895769	0.370376	7.69955e-16
rs411257	0.324503	7.32801	2.336e-13	0.947217	0.343528	7.12818e-16
rs2112485	0.355263	7.31139	2.644e-13	0.700782	0.483439	5.56084e-16
rs115945552	0.0197368	7.28311	3.262e-13	2.19878	0.0278933	1.85345e-15
rs2112486	0.355263	7.25979	3.877e-13	0.53501	0.592643	3.63909e-16
rs17474406	0.0230263	7.24395	4.358e-13	0.028913	0.976934	1.28376e-15
rs62378774	0.307947	7.24142	4.44e-13	0.202785	0.839303	3.20937e-16
rs4492140	0.396552	7.23396	4.691e-13	0.410856	0.681178	2.78933e-16
rs1428393	0.397351	7.23215	4.754e-13	1.25529	0.209374	3.91581e-16
rs6892675	0.125	7.22152	5.141e-13	0.72585	0.467931	4.89183e-16
rs4489090	0.392857	7.19971	6.034e-13	0.195883	0.844702	2.14157e-16
rs4449569	0.404605	7.17813	7.067e-13	1.73683	0.0824178	3.83286e-16
rs4631213	0.404605	7.17633	7.161e-13	0.866071	0.386451	2.10436e-16
rs9885576	0.407895	7.17207	7.387e-13	0.735154	0.462246	1.92623e-16
rs4481375	0.39726	7.17069	7.462e-13	1.76623	0.0773566	3.71944e-16
rs9885277	0.407895	7.16905	7.552e-13	0.106245	0.915388	1.64228e-16
rs2115220	0.121711	7.16574	7.737e-13	1.54486	0.12238	3.81578e-16
rs13176776	0.404605	7.13551	9.643e-13	0.0327148	0.973902	1.29447e-16
rs4452583	0.404605	7.12055	1.075e-12	1.73683	0.0824178	2.53948e-16
rs78328858	0.0562914	7.11367	1.13e-12	1.62003	0.105226	3.46563e-16
rs12654527	0.407285	7.10722	1.184e-12	1.81219	0.0699568	2.47367e-16
rs56399126	0.163333	7.1032	1.219e-12	0.672878	0.501025	1.82565e-16
rs4632824	0.398026	7.09896	1.257e-12	1.23947	0.215171	1.49044e-16
rs12655826	0.0533333	7.09126	1.329e-12	0.685336	0.493132	2.90827e-16
rs6891483	0.391156	7.08475	1.393e-12	0.386438	0.699172	9.61946e-17
rs4836020	0.0529801	7.07302	1.516e-12	1.45936	0.144467	2.63928e-16
rs13155853	0.394558	7.05867	1.681e-12	0.125695	0.899973	7.66019e-17
rs337113	0.470395	7.04978	1.792e-12	0.404118	0.686126	6.9845e-17
rs11954761	0.0526316	7.0449	1.856e-12	1.35005	0.177001	2.15912e-16
rs337111	0.463816	7.04039	1.917e-12	0.137197	0.890875	6.32179e-17
rs57113607	0.0592105	7.03056	2.057e-12	0.128455	0.897789	1.78494e-16
rs13163506	0.118421	7.02942	2.074e-12	0.0151619	0.987903	1.23002e-16
rs11955296	0.0559211	7.02433	2.151e-12	0.816821	0.414031	1.77988e-16
rs79196418	0.0559211	7.00119	2.538e-12	0.981679	0.326258	1.52215e-16
rs114656770	0.0535714	7.00091	2.543e-12	0.576298	0.564414	1.53358e-16
rs335166	0.470199	6.97559	3.046e-12	0.21249	0.831725	4.02822e-17
rs12657328	0.0493421	6.97402	3.08e-12	0.35354	0.723684	1.31683e-16
rs13179906	0.39726	6.96262	3.34e-12	1.54407	0.122571	7.09914e-17
rs338797	0.1875	6.96157	3.365e-12	0.0748915	0.940301	5.88406e-17
rs9784695	0.0496689	6.95046	3.641e-12	0.310706	0.756024	1.11372e-16
rs17150389	0.286184	6.93917	3.944e-12	1.324	0.185502	5.58975e-17
rs168113	0.1875	6.92934	4.228e-12	0.584626	0.558799	4.91972e-17
rs401606	0.1875	6.92755	4.282e-12	0.584626	0.558799	4.8589e-17
rs113638297	0.05	6.9259	4.332e-12	0.907876	0.363944	9.47057e-17
rs75529433	0.0592105	6.91808	4.578e-12	0.0529811	0.957747	8.1466e-17
rs144052331	0.0460526	6.9167	4.623e-12	1.3616	0.173325	9.36152e-17
rs1896683	0.0657895	6.91526	4.67e-12	1.6349	0.102069	8.12767e-17
rs12659301	0.0562914	6.91505	4.677e-12	0.903273	0.366381	8.31253e-17
rs3990341	0.281457	6.91484	4.684e-12	0.105138	0.916266	3.342e-17
rs12653807	0.0529801	6.91131	4.802e-12	0.0126851	0.989879	8.21481e-17
rs11738340	0.394737	6.90841	4.901e-12	0.433294	0.664801	2.78807e-17
rs338796	0.200658	6.90179	5.135e-12	2.45873	0.013943	8.98416e-17
rs450626	0.190789	6.89674	5.321e-12	0.656529	0.511484	3.93625e-17
rs7728258	0.386525	6.89001	5.579e-12	1.84332	0.0652816	5.49053e-17
rs12187590	0.153333	6.88886	5.624e-12	0.326676	0.743913	4.05881e-17
rs338798	0.1875	6.88365	5.834e-12	1.0461	0.295514	3.96689e-17
rs76890009	0.0559211	6.87468	6.213e-12	0.679188	0.497019	6.26969e-17
rs12514336	0.394737	6.87056	6.395e-12	1.51369	0.130104	3.67483e-17
rs6595333	0.394737	6.86199	6.791e-12	0.458285	0.646748	2.03684e-17
rs12657511	0.0526316	6.86013	6.88e-12	1.76844	0.0769874	6.11676e-17
rs35911138	0.325658	6.85763	7.001e-12	1.94052	0.052317	4.83541e-17
rs11952411	0.0506757	6.85613	7.075e-12	2.38758	0.0169597	6.28496e-17
rs1500188	0.440397	6.83776	8.044e-12	0.542701	0.587336	1.68974e-17
rs13189347	0.437086	6.83622	8.131e-12	0.100317	0.920093	1.55029e-17
rs13436337	0.31457	6.82478	8.806e-12	0.293445	0.769182	1.72111e-17
rs7730594	0.430657	6.81923	9.153e-12	1.026	0.30489	1.85506e-17
rs7713551	0.303333	6.81745	9.267e-12	0.743877	0.456951	1.85062e-17
rs77656877	0.0493421	6.80962	9.786e-12	0.548495	0.583352	4.25519e-17
rs58504362	0.0559211	6.80281	1.026e-11	0.651323	0.514838	3.83348e-17
rs17408694	0.309211	6.79825	1.059e-11	2.76711	0.00565562	7.42806e-17
rs17150388	0.278146	6.79649	1.072e-11	1.36697	0.171635	2.16449e-17
rs6869845	0.440789	6.79488	1.084e-11	0.0163966	0.986918	1.16201e-17
rs74863217	0.0529801	6.79043	1.118e-11	1.69245	0.0905608	3.77433e-17
rs58039148	0.3125	6.78461	1.164e-11	1.32901	0.183846	1.89377e-17
rs1864046	0.309211	6.7835	1.173e-11	1.51879	0.128816	2.11814e-17
rs10066772	0.453947	6.78301	1.177e-11	0.233795	0.815144	1.07534e-17
rs10044880	0.314189	6.78154	1.189e-11	0.368998	0.712129	1.30053e-17
rs11953864	0.453642	6.77973	1.204e-11	1.16994	0.242024	1.51205e-17
rs17150492	0.048951	6.77133	1.276e-11	0.0428815	0.965796	3.28235e-17
rs2115170	0.315436	6.76897	1.297e-11	0.795814	0.42614	1.32621e-17
rs6896005	0.440789	6.76676	1.317e-11	0.0580297	0.953725	9.61079e-18
rs10076675	0.440789	6.7636	1.346e-11	1.53853	0.123918	1.78675e-17
rs6869704	0.450658	6.75895	1.39e-11	1.38952	0.164674	1.53402e-17
rs2112469	0.446667	6.75801	1.399e-11	0.655842	0.511926	1.01515e-17
rs4527597	0.453947	6.75626	1.416e-11	0.07732	0.938369	8.85304e-18
rs7703507	0.452703	6.75565	1.422e-11	0.470028	0.638335	9.42151e-18
rs6892568	0.453333	6.74907	1.488e-11	0.671287	0.502038	9.57216e-18
rs6891233	0.44702	6.73807	1.605e-11	2.42221	0.0154264	3.90382e-17
rs1579294	0.453642	6.7378	1.608e-11	0.933457	0.350584	9.93676e-18
rs4836022	0.460265	6.73654	1.622e-11	1.4601	0.144262	1.39057e-17
rs5002200	0.450658	6.73135	1.681e-11	1.11288	0.265762	1.05414e-17
rs6892566	0.456667	6.73126	1.682e-11	0.042953	0.965739	7.48429e-18
rs11241619	0.396667	6.73117	1.683e-11	0.799694	0.423888	9.33262e-18
rs447648	0.171053	6.7298	1.699e-11	0.418166	0.675826	1.30029e-17
rs1500187	0.444079	6.724	1.768e-11	1.47032	0.141475	1.29285e-17
rs9327295	0.303571	6.72359	1.773e-11	0.484294	0.628177	9.2326e-18
rs12152793	0.111842	6.72236	1.788e-11	0.587482	0.55688	1.58045e-17
rs2407781	0.456954	6.72171	1.796e-11	0.0760265	0.939398	7.0083e-18
rs139533492	0.171053	6.71866	1.834e-11	0.360179	0.718713	1.20014e-17
rs57143793	0.0433333	6.71669	1.859e-11	0.192923	0.847019	2.40938e-17
rs7734476	0.443709	6.71614	1.866e-11	1.4765	0.139811	1.23256e-17
rs9285902	0.463576	6.71351	1.9e-11	2.25495	0.0241364	2.67975e-17
rs2052487	0.453947	6.71236	1.915e-11	0.696728	0.485973	7.51765e-18
rs4490576	0.450331	6.70979	1.949e-11	1.53937	0.123713	1.24236e-17
rs669604	0.167763	6.70882	1.962e-11	0.323411	0.746384	1.13313e-17
rs6868675	0.450331	6.70808	1.972e-11	2.53789	0.0111523	3.73199e-17
rs2052486	0.453642	6.70742	1.981e-11	2.5511	0.0107385	3.80298e-17
rs4240370	0.443662	6.70705	1.986e-11	0.442801	0.65791	6.84593e-18
rs7713124	0.301325	6.70632	1.996e-11	0.947435	0.343417	9.40449e-18
rs10069343	0.296053	6.70407	2.027e-11	0.939229	0.347613	9.30218e-18
rs34356563	0.0296053	6.70135	2.065e-11	0.443331	0.657526	2.61068e-17
rs12652819	0.350993	6.69938	2.093e-11	0.233567	0.815321	6.92799e-18
rs7447793	0.453947	6.69464	2.162e-11	1.16521	0.243936	8.48911e-18
rs4836021	0.462585	6.69216	2.199e-11	1.31541	0.188371	9.24708e-18
rs6595454	0.45	6.69136	2.211e-11	0.244029	0.807208	5.85771e-18
rs7706634	0.309211	6.69018	2.229e-11	1.40997	0.158548	1.0546e-17
rs58466006	0.459184	6.68699	2.278e-11	1.9694	0.0489072	1.60203e-17
rs10447274	0.348684	6.68489	2.311e-11	0.11974	0.904689	6.25942e-18
rs6889079	0.394737	6.68213	2.355e-11	0.45011	0.652631	6.0006e-18
rs28589296	0.45302	6.68046	2.382e-11	2.29554	0.021702	2.25259e-17
rs7712330	0.450658	6.68021	2.386e-11	1.17082	0.241672	7.74942e-18
rs2052485	0.453947	6.67886	2.408e-11	2.56032	0.0104575	3.19807e-17
rs6595441	0.3125	6.6788	2.409e-11	0.188316	0.850629	6.36981e-18
rs1532613	0.447552	6.6782	2.419e-11	1.46706	0.142361	9.4807e-18
rs12188944	0.448276	6.67484	2.475e-11	0.388512	0.697637	5.41879e-18
rs338793	0.447368	6.67419	2.486e-11	0.330982	0.740658	5.32427e-18
rs79203383	0.111842	6.67243	2.516e-11	0.410104	0.68173	1.11921e-17
rs7713311	0.440559	6.6684	2.586e-11	0.172675	0.862907	5.07722e-18
rs11241695	0.32	6.66795	2.594e-11	1.57616	0.11499	1.00534e-17
rs496968	0.450658	6.66722	2.607e-11	0.0321769	0.974331	4.91812e-18
rs6595463	0.45302	6.66142	2.712e-11	1.49109	0.135938	8.6327e-18
rs9327300	0.450658	6.65667	2.801e-11	2.52514	0.0115651	2.6132e-17
rs335168	0.440789	6.65402	2.852e-11	1.22406	0.220931	6.78344e-18
rs10519732	0.0592105	6.6536	2.86e-11	0.0801789	0.936095	1.35517e-17
rs3886760	0.0529801	6.65273	2.877e-11	2.01244	0.044174	1.52789e-17
rs7709540	0.45302	6.6498	2.935e-11	1.4086	0.158954	7.48668e-18
rs11241702	0.439597	6.64472	3.038e-11	0.00896508	0.992847	4.24908e-18
rs12659062	0.0559211	6.64337	3.066e-11	0.956353	0.338894	1.32571e-17
rs11241703	0.452381	6.64231	3.088e-11	0.0985318	0.92151	4.1747e-18
rs4301249	0.348684	6.63623	3.218e-11	1.92203	0.0546021	1.0648e-17
rs4530754	0.450331	6.62855	3.39e-11	0.498446	0.61817	4.04904e-18
rs6595460	0.447368	6.62833	3.395e-11	0.581796	0.560704	4.14754e-18
rs6876073	0.460526	6.62592	3.451e-11	1.00768	0.313609	4.88764e-18
rs6595462	0.453947	6.62008	3.59e-11	2.58133	0.00984196	2.22883e-17
rs7710618	0.450658	6.61281	3.771e-11	1.34926	0.177254	5.60118e-18
rs6882791	0.319079	6.6092	3.864e-11	0.0257735	0.979438	3.93865e-18
rs10056177	0.450658	6.60806	3.894e-11	1.17082	0.241672	4.79835e-18
rs4391198	0.349315	6.59826	4.16e-11	0.143869	0.885604	3.56315e-18
rs10040550	0.361842	6.58987	4.402e-11	0.194102	0.846096	3.30083e-18
rs7714655	0.453947	6.58803	4.457e-11	1.44919	0.147284	5.13198e-18
rs4836023	0.450658	6.58737	4.477e-11	0.622205	0.533807	3.19651e-18
rs1895233	0.45	6.58144	4.659e-11	0.786161	0.431773	3.2818e-18
rs6595329	0.361842	6.57882	4.742e-11	2.00418	0.0450504	7.84819e-18
rs7727717	0.357616	6.5759	4.836e-11	0.268168	0.78857	3.05456e-18
rs6595459	0.450658	6.57547	4.85e-11	1.53025	0.125955	5.05156e-18
rs10037908	0.363333	6.57522	4.858e-11	0.070276	0.943974	2.97866e-18
rs10040558	0.35034	6.57416	4.893e-11	0.348161	0.727719	3.09903e-18
rs6595330	0.357616	6.57177	4.972e-11	0.268168	0.78857	2.9728e-18
rs11954494	0.351449	6.54701	5.87e-11	0.0338271	0.973015	2.54933e-18
rs12188165	0.0625	6.52954	6.597e-11	0.89097	0.372945	5.93515e-18
rs10478579	0.316667	6.52578	6.765e-11	0.855696	0.392166	2.68809e-18
rs7731839	0.450658	6.52255	6.912e-11	0.622205	0.533807	2.09023e-18
rs7732267	0.353333	6.51925	7.066e-11	0.461556	0.6444	2.19243e-18
rs56095519	0.0331126	6.5176	7.144e-11	1.27234	0.203253	7.43388e-18
rs13185651	0.0328947	6.51415	7.31e-11	0.209246	0.834256	7.2104e-18
rs952170	0.440789	6.51403	7.316e-11	2.5707	0.0101494	1.07754e-17
rs2561984	0.198675	6.51385	7.325e-11	0.556891	0.577602	2.90636e-18
rs66986586	0.364238	6.50711	7.661e-11	0.188218	0.850706	1.9149e-18
rs13175630	0.0264901	6.50226	7.912e-11	0.29609	0.767161	7.39724e-18
rs66526739	0.0328947	6.47143	9.708e-11	2.66911	0.00760532	5.74504e-18
rs74723465	0.0486111	6.46605	1.006e-10	1.15224	0.249223	4.45439e-18
rs72791757	0.0296053	6.45377	1.091e-10	0.352799	0.724239	5.12929e-18
rs338794	0.447368	6.45061	1.114e-10	1.53714	0.124259	2.25293e-18
rs2546343	0.296053	6.44685	1.142e-10	0.227643	0.819924	1.44446e-18
rs12656354	0.34589	6.40804	1.474e-10	0.126714	0.899167	1.03669e-18
rs1500189	0.0296053	6.40037	1.55e-10	0.352799	0.724239	3.64044e-18
rs35778012	0.348684	6.3877	1.684e-10	0.0332791	0.973452	8.92276e-19
rs1021716	0.0296053	6.38411	1.724e-10	1.58381	0.113237	3.32664e-18
rs72791766	0.0296053	6.38225	1.745e-10	0.191562	0.848085	3.24116e-18
rs4836028	0.0296053	6.37422	1.839e-10	0.686936	0.492123	3.08707e-18
rs67506450	0.0296053	6.37314	1.852e-10	0.0623125	0.950314	3.05768e-18
rs964284	0.0298013	6.36234	1.987e-10	1.61003	0.107392	2.88887e-18
rs11241623	0.344371	6.3618	1.994e-10	0.0437797	0.96508	7.61954e-19
rs1609850	0.0296053	6.35792	2.045e-10	1.34016	0.180193	2.80447e-18
rs11241622	0.33	6.35123	2.136e-10	1.86611	0.0620263	1.59391e-18
rs4434412	0.347682	6.34676	2.199e-10	0.0276742	0.977922	6.90039e-19
rs9327303	0.0296053	6.34051	2.29e-10	1.34016	0.180193	2.51128e-18
rs982529	0.0296053	6.32606	2.515e-10	0.0623125	0.950314	2.26832e-18
rs553919	0.444079	6.32374	2.553e-10	0.410181	0.681673	5.55379e-19
rs13157599	0.0230263	6.3229	2.567e-10	1.4388	0.150207	2.52208e-18
rs9327302	0.0296053	6.31214	2.752e-10	0.686936	0.492123	2.08312e-18
rs4836026	0.0296053	6.31192	2.756e-10	1.56095	0.118535	2.10381e-18
rs4565242	0.353333	6.29364	3.101e-10	1.95855	0.0501653	1.21003e-18
rs35085729	0.336667	6.28901	3.195e-10	0.1483	0.882106	4.90874e-19
rs12656061	0.0529801	6.2817	3.349e-10	1.27833	0.201133	1.33134e-18
rs7722155	0.189189	6.27953	3.396e-10	1.65931	0.0970531	9.21882e-19
rs7734097	0.0296053	6.27753	3.44e-10	0.209309	0.834207	1.67153e-18
rs60268146	0.101974	6.25379	4.006e-10	2.32517	0.0200628	1.05255e-18
rs6893262	0.107383	6.25282	4.031e-10	0.733316	0.463366	7.75285e-19
rs4836012	0.105263	6.24998	4.105e-10	0.730545	0.465057	7.68513e-19
rs35123756	0.0230263	6.24637	4.201e-10	0.418343	0.675696	1.54973e-18
rs4243442	0.34	6.24567	4.22e-10	0.139647	0.888939	3.68606e-19
rs4621583	0.343333	6.24504	4.237e-10	1.03908	0.298769	4.68432e-19
rs72791746	0.101974	6.24404	4.264e-10	0.595502	0.551508	7.43926e-19
rs4435894	0.351974	6.24269	4.301e-10	0.392029	0.695037	3.69912e-19
rs4836011	0.0855263	6.23701	4.46e-10	0.197962	0.843075	7.67976e-19
rs4835802	0.101974	6.22768	4.734e-10	0.199736	0.841687	6.59901e-19
rs11241700	0.0855263	6.22199	4.909e-10	1.09995	0.271353	7.34543e-19
rs4568356	0.0855263	6.22195	4.91e-10	1.06919	0.284985	7.32345e-19
rs77080947	0.0855263	6.22144	4.926e-10	1.06919	0.284985	7.30024e-19
rs6893437	0.0927152	6.206	5.435e-10	1.72822	0.0839492	6.99152e-19
rs7703080	0.0953947	6.2049	5.473e-10	0.254486	0.79912	5.94462e-19
rs4330490	0.343333	6.17361	6.675e-10	1.03908	0.298769	3.00638e-19
rs77399788	0.0427632	6.16711	6.955e-10	1.20417	0.228523	7.16719e-19
rs17150546	0.0427632	6.16534	7.033e-10	0.848059	0.396405	7.02936e-19
rs34530751	0.351974	6.14892	7.801e-10	1.33484	0.18193	3.02181e-19
rs13190419	0.348684	6.14668	7.912e-10	0.444972	0.65634	2.06844e-19
rs2913408	0.194079	6.14531	7.981e-10	0.63937	0.522582	2.9074e-19
rs17150535	0.0559211	6.12429	9.109e-10	0.926547	0.354162	4.82672e-19
rs6896645	0.286184	6.11402	9.715e-10	2.10942	0.0349086	4.42436e-19
rs12657394	0.190476	6.09815	1.073e-09	0.338136	0.735261	2.12166e-19
rs4343870	0.348684	6.09711	1.08e-09	1.89925	0.0575315	3.3729e-19
rs72791739	0.0921053	6.05399	1.413e-09	0.252822	0.800406	2.40598e-19
rs72791745	0.0927152	6.04994	1.449e-09	0.264114	0.791692	2.34089e-19
rs12516371	0.338926	6.04972	1.451e-09	2.25603	0.0240687	3.57452e-19
rs2914610	0.203947	6.02976	1.642e-09	1.20108	0.229721	1.62626e-19
rs13153780	0.334483	6.01072	1.847e-09	1.77817	0.0753753	1.80056e-19
rs2897789	0.0296053	5.98201	2.204e-09	0.209309	0.834207	2.73661e-19
rs9327237	0.184211	5.96198	2.492e-09	1.05848	0.289837	1.07945e-19
rs4836014	0.0986842	5.96178	2.495e-09	1.29357	0.195813	1.44953e-19
rs4345341	0.184211	5.95694	2.57e-09	1.05848	0.289837	1.04753e-19
rs72791743	0.109272	5.95682	2.572e-09	0.530105	0.596039	1.24377e-19
rs10054088	0.200658	5.92007	3.218e-09	0.562361	0.57387	7.23997e-20
rs56079296	0.192053	5.91385	3.342e-09	0.403734	0.686408	7.01686e-20
rs10045704	0.173333	5.90709	3.482e-09	0.846464	0.397294	7.6212e-20
rs9327236	0.203947	5.89579	3.729e-09	1.08073	0.279816	7.03783e-20
rs10069116	0.203947	5.89416	3.766e-09	1.54303	0.122824	8.27523e-20
rs11241627	0.190789	5.89	3.862e-09	0.625834	0.531424	6.30283e-20
rs76132142	0.203947	5.88983	3.866e-09	1.54303	0.122824	8.06684e-20
rs10045728	0.194079	5.88699	3.933e-09	1.07189	0.28377	6.79783e-20
rs4425539	0.182119	5.88015	4.099e-09	1.61368	0.106597	8.04763e-20
rs7736099	0.18543	5.87663	4.187e-09	1.02974	0.303132	6.44398e-20
rs73795205	0.194079	5.87222	4.3e-09	0.399747	0.689343	5.44893e-20
rs7715363	0.19	5.87164	4.315e-09	0.973492	0.330309	6.10631e-20
rs4495212	0.1875	5.86754	4.423e-09	0.279917	0.779541	5.35542e-20
rs4243443	0.200658	5.86255	4.558e-09	2.18872	0.0286171	9.74294e-20
rs28391435	0.194079	5.86085	4.605e-09	0.63937	0.522582	5.27284e-20
rs73795207	0.201987	5.85434	4.789e-09	0.724879	0.468526	5.06726e-20
rs918441	0.177632	5.82996	5.544e-09	1.22339	0.221181	5.26255e-20
rs17149551	0.144737	5.81917	5.914e-09	1.25562	0.209253	5.3797e-20
rs113075218	0.203947	5.81328	6.126e-09	0.641728	0.52105	3.90162e-20
rs1820029	0.101974	5.80995	6.249e-09	0.932026	0.351323	5.60625e-20
rs11956608	0.141447	5.77566	7.665e-09	1.64011	0.100982	4.66796e-20
rs79905895	0.0364238	5.77468	7.71e-09	0.973033	0.330537	7.38797e-20
rs12653029	0.151316	5.75029	8.909e-09	1.73221	0.0832355	4.1065e-20
rs2450508	0.328947	5.74797	9.032e-09	1.00844	0.313245	2.38571e-20
rs4469193	0.4375	5.72988	1.005e-08	0.575877	0.564698	1.63074e-20
rs13188307	0.151316	5.71331	1.108e-08	1.37157	0.170198	2.96592e-20
rs1644148	0.148026	5.70259	1.18e-08	0.025094	0.97998	2.33611e-20
rs4368760	0.214765	5.70259	1.18e-08	1.04815	0.294568	2.22698e-20
rs4836017	0.0394737	5.69987	1.199e-08	0.323832	0.746065	4.59453e-20
rs76993099	0.0430464	5.69873	1.207e-08	0.0947996	0.924474	4.37218e-20
rs1863922	0.0361842	5.69538	1.231e-08	1.39114	0.164183	4.74413e-20
rs34039004	0.144737	5.68554	1.304e-08	1.51481	0.129821	2.6703e-20
rs4836013	0.0361842	5.68152	1.335e-08	1.99255	0.0463107	4.4613e-20
rs442199	0.0230263	5.67936	1.352e-08	0.118209	0.905902	5.29139e-20
rs4836016	0.0427632	5.6761	1.378e-08	0.875463	0.381322	3.89086e-20
rs4835801	0.0394737	5.67573	1.381e-08	1.68993	0.0910404	4.11758e-20
rs3805442	0.207237	5.67376	1.397e-08	1.99108	0.0464723	2.88607e-20
rs62378779	0.279605	5.67084	1.421e-08	0.970529	0.331783	1.60908e-20
rs35523169	0.00986842	5.66329	1.485e-08	0.448758	0.653606	7.14922e-20
rs12654599	0.0427632	5.65749	1.536e-08	0.124824	0.900663	3.47114e-20
rs6595469	0.0361842	5.6566	1.544e-08	1.36055	0.173656	3.80491e-20
rs13154889	0.145695	5.65538	1.555e-08	0.935187	0.349692	1.96154e-20
rs76785593	0.0394737	5.65494	1.559e-08	0.766271	0.443515	3.57809e-20
rs76092691	0.0402685	5.65005	1.604e-08	0.896355	0.370063	3.45571e-20
rs112674940	0.0493421	5.64655	1.637e-08	1.96906	0.0489459	3.22725e-20
rs77568435	0.0427632	5.6455	1.647e-08	1.80881	0.0704804	3.36975e-20
rs6898183	0.05	5.64209	1.68e-08	0.856918	0.39149	2.98033e-20
rs335182	0.236842	5.64168	1.684e-08	2.36996	0.0177901	3.31844e-20
rs79742050	0.201987	5.64117	1.689e-08	0.846279	0.397397	1.52648e-20
rs77930343	0.0460526	5.64096	1.691e-08	0.216159	0.828864	3.05041e-20
rs76344452	0.0230263	5.6332	1.769e-08	1.77402	0.0760591	4.12197e-20
rs4836015	0.0361842	5.63058	1.796e-08	0.939196	0.34763	3.25882e-20
rs6595470	0.0460526	5.62482	1.857e-08	0.905548	0.365175	2.81458e-20
rs115211953	0.00986842	5.62215	1.886e-08	0.738162	0.460416	5.67331e-20
rs1841996	0.0986842	5.62205	1.887e-08	0.902143	0.366981	1.93979e-20
rs4078336	0.0394737	5.60471	2.086e-08	0.344449	0.730509	2.68472e-20
rs10060448	0.233553	5.60413	2.093e-08	0.978662	0.327747	1.20559e-20
rs76544074	0.0559211	5.60355	2.1e-08	0.76877	0.44203	2.26985e-20
rs3792801	0.207237	5.60069	2.135e-08	1.99108	0.0464723	1.91187e-20
rs73795208	0.226974	5.59707	2.18e-08	0.856133	0.391924	1.13218e-20
rs34394989	0.128289	5.59174	2.248e-08	0.853874	0.393175	1.43799e-20
rs74789844	0.0562914	5.58125	2.388e-08	1.16608	0.243584	2.02778e-20
rs10053942	0.205298	5.57908	2.418e-08	0.677698	0.497963	1.03369e-20
rs77712503	0.0361842	5.57872	2.423e-08	0.372658	0.709403	2.42202e-20
rs35833	0.157895	5.57736	2.442e-08	0.794709	0.426783	1.18883e-20
rs10477627	0.236842	5.57154	2.525e-08	0.919598	0.357783	9.81494e-21
rs4836018	0.05	5.56853	2.569e-08	1.70704	0.0878149	2.04177e-20
rs74537282	0.0427632	5.55914	2.711e-08	0.557147	0.577427	2.00723e-20
rs924613	0.0361842	5.55363	2.798e-08	1.36055	0.173656	2.13743e-20
rs255668	0.148026	5.54635	2.917e-08	1.58177	0.113701	1.24016e-20
rs1862265	0.101974	5.54509	2.938e-08	0.529381	0.596541	1.20828e-20
rs255669	0.145695	5.54355	2.964e-08	0.578988	0.562597	9.96327e-21
rs4077314	0.0397351	5.53322	3.144e-08	1.76874	0.0769376	1.85335e-20
rs1809901	0.101974	5.52827	3.234e-08	0.936772	0.348876	1.13653e-20
rs337091	0.424342	5.51743	3.44e-08	1.21835	0.22309	6.74225e-21
rs114826852	0.0384615	5.51509	3.486e-08	2.06167	0.0392387	1.70693e-20
rs3792802	0.207237	5.51041	3.58e-08	0.683798	0.494103	7.0311e-21
rs77759344	0.0625	5.50972	3.594e-08	1.62363	0.104454	1.34195e-20
rs80062202	0.0394737	5.50904	3.608e-08	1.68993	0.0910404	1.62221e-20
rs337090	0.424342	5.49428	3.923e-08	0.0758795	0.939515	4.00847e-21
rs13175487	0.0993377	5.48135	4.221e-08	1.00781	0.313546	8.94856e-21
rs1973174	0.256579	5.47396	4.401e-08	0.246108	0.805599	4.76381e-21
rs4073779	0.0493421	5.46516	4.625e-08	0.227692	0.819886	1.11264e-20
rs12653408	0.129139	5.46382	4.66e-08	0.411549	0.68067	6.76505e-21
rs71594307	0.0690789	5.45757	4.827e-08	1.12515	0.260527	9.33103e-21
rs255667	0.266447	5.45749	4.829e-08	0.822559	0.410759	4.77837e-21
rs7702740	0.325658	5.44961	5.048e-08	1.30233	0.192802	5.24311e-21
rs1427856	0.101974	5.44114	5.294e-08	0.786095	0.431812	6.95166e-21
rs4836527	0.440789	5.42126	5.918e-08	1.20349	0.228785	3.92287e-21
rs1345650	0.112583	5.41418	6.157e-08	1.0115	0.311776	5.8717e-21
rs257032	0.0361842	5.39071	7.018e-08	0.34457	0.730418	8.64273e-21
rs111533146	0.0427632	5.38999	7.046e-08	0.0592952	0.952717	7.93502e-21
rs74382876	0.0427632	5.37714	7.568e-08	0.165986	0.868168	7.40661e-21
rs76074592	0.0427632	5.37407	7.698e-08	0.0592952	0.952717	7.28363e-21
rs6894882	0.0460526	5.36171	8.244e-08	1.14504	0.252194	6.68151e-21
rs76826906	0.0496689	5.35154	8.721e-08	1.8294	0.0673396	6.29425e-21
rs2100749	0.13245	5.35034	8.779e-08	0.932944	0.350849	3.8263e-21
rs426627	0.427632	5.33569	9.518e-08	0.554383	0.579317	1.8334e-21
rs79729068	0.0430464	5.32895	9.878e-08	1.08957	0.275904	5.77825e-21
rs74836330	0.0164474	5.32849	9.903e-08	1.71349	0.0866225	9.06528e-21
rs115669545	0.0413793	5.32705	9.982e-08	1.16069	0.245766	5.83445e-21
rs35561013	0.207237	5.32672	1e-07	1.31398	0.188853	3.11431e-21
rs4836196	0.134868	5.32528	1.008e-07	0.0923827	0.926394	3.08443e-21
rs77574913	0.0164474	5.32456	1.012e-07	0.810676	0.417552	8.84079e-21
rs113547328	0.0493421	5.3242	1.014e-07	0.893594	0.371539	5.25975e-21
rs115591466	0.0436508	5.32348	1.018e-07	0.663471	0.507029	5.53611e-21
rs6595452	0.0526316	5.32277	1.022e-07	1.12813	0.259265	5.10264e-21
rs78102340	0.0430464	5.32259	1.023e-07	1.55912	0.118967	5.66193e-21
rs17149587	0.131579	5.32188	1.027e-07	1.01309	0.311017	3.3392e-21
rs116231802	0.0164474	5.32135	1.03e-07	0.0664155	0.947047	8.68119e-21
rs116129927	0.0164474	5.32012	1.037e-07	0.528673	0.597032	8.62887e-21
rs12657557	0.0529801	5.31994	1.038e-07	0.0917546	0.926893	4.90859e-21
rs74824412	0.0493421	5.31785	1.05e-07	0.863852	0.387669	5.08141e-21
rs76809419	0.0493421	5.31716	1.054e-07	0.863852	0.387669	5.06275e-21
rs116530196	0.0559211	5.31699	1.055e-07	1.18367	0.236545	4.82473e-21
rs6885763	0.0164474	5.31306	1.078e-07	0.528673	0.597032	8.31161e-21
rs77982429	0.0493421	5.31171	1.086e-07	0.469236	0.638901	4.8814e-21
rs338792	0.184211	5.31104	1.09e-07	0.865667	0.386673	2.62566e-21
rs335170	0.417219	5.31054	1.093e-07	1.85156	0.0640896	3.67394e-21
rs116828971	0.0164474	5.31037	1.094e-07	0.528673	0.597032	8.19415e-21
rs115607937	0.0164474	5.30954	1.099e-07	0.955015	0.33957	8.1675e-21
rs6859337	0.0133333	5.30921	1.101e-07	1.02099	0.307257	8.9884e-21
rs77445738	0.0164474	5.30888	1.103e-07	0.955015	0.33957	8.13889e-21
rs35405423	0.131579	5.30839	1.106e-07	1.07129	0.28404	3.13911e-21
rs114617781	0.0164474	5.30724	1.113e-07	0.810676	0.417552	8.06451e-21
rs114649838	0.0164474	5.3056	1.123e-07	0.810676	0.417552	7.99513e-21
rs76958427	0.0164474	5.30431	1.131e-07	0.528673	0.597032	7.93506e-21
rs60669815	0.13245	5.30286	1.14e-07	0.815072	0.415031	2.9217e-21
rs77715321	0.0164474	5.30238	1.143e-07	0.0664155	0.947047	7.85066e-21
rs79309027	0.0164474	5.30191	1.146e-07	0.499679	0.617301	7.83429e-21
rs113966912	0.0526316	5.30175	1.147e-07	0.480413	0.630934	4.48703e-21
rs78391274	0.0486111	5.29765	1.173e-07	2.48675	0.0128917	4.93996e-21
rs6882659	0.00666667	5.29672	1.179e-07	0.743279	0.457313	1.14859e-20
rs7728154	0.134868	5.29641	1.181e-07	0.956533	0.338803	2.85808e-21
rs114171125	0.0164474	5.29503	1.19e-07	1.11422	0.265184	7.56792e-21
rs17451488	0.0164474	5.29411	1.196e-07	0.528673	0.597032	7.51812e-21
rs62377010	0.0789474	5.2938	1.198e-07	0.800661	0.423328	3.56834e-21
rs7713543	0.0164474	5.29274	1.205e-07	0.810676	0.417552	7.46899e-21
rs7701072	0.0460526	5.29274	1.205e-07	0.631666	0.527605	4.57564e-21
rs75110602	0.0493421	5.29107	1.216e-07	0.893594	0.371539	4.41228e-21
rs114350228	0.0164474	5.28676	1.245e-07	0.842858	0.399308	7.2378e-21
rs102972	0.424342	5.2748	1.329e-07	1.05967	0.289293	1.65425e-21
rs840457	0.240132	5.25791	1.457e-07	1.39254	0.163759	2.14306e-21
rs448166	0.427632	5.25553	1.476e-07	0.409492	0.682179	1.15537e-21
rs170890	0.424342	5.25528	1.478e-07	0.0730881	0.941736	1.10944e-21
rs114402000	0.0164474	5.25281	1.498e-07	0.810676	0.417552	6.05326e-21
rs651255	0.424342	5.25268	1.499e-07	0.0730881	0.941736	1.09441e-21
rs2431438	0.311258	5.2517	1.507e-07	1.53505	0.124772	2.12261e-21
rs10044676	0.213333	5.25109	1.512e-07	0.0649058	0.948249	1.60034e-21
rs78765182	0.0164474	5.25012	1.52e-07	0.810676	0.417552	5.96866e-21
rs75802044	0.0164474	5.24771	1.54e-07	0.842858	0.399308	5.89438e-21
rs57637323	0.190789	5.24616	1.553e-07	0.27663	0.782064	1.66587e-21
rs11949152	0.236842	5.23758	1.627e-07	0.775599	0.437986	1.5372e-21
rs6876223	0.0460526	5.23588	1.642e-07	0.00246151	0.998036	3.37584e-21
rs116374002	0.0164474	5.23254	1.672e-07	0.499679	0.617301	5.44004e-21
rs114005847	0.0164474	5.23023	1.693e-07	0.842858	0.399308	5.37939e-21
rs116219897	0.0197368	5.22947	1.7e-07	0.616164	0.537786	4.91463e-21
rs437368	0.259868	5.22925	1.702e-07	1.60167	0.109228	2.0322e-21
rs2914420	0.424342	5.22752	1.718e-07	1.41265	0.157759	1.62707e-21
rs10052983	0.210526	5.22698	1.723e-07	0.26298	0.792566	1.43298e-21
rs76981584	0.0164474	5.22634	1.729e-07	0.499679	0.617301	5.26685e-21
rs114700465	0.0164474	5.21512	1.837e-07	0.887139	0.375004	4.97257e-21
rs337087	0.401316	5.21182	1.87e-07	0.275403	0.783007	9.20891e-22
rs17391294	0.0789474	5.20186	1.973e-07	0.204711	0.837798	2.1573e-21
rs2011036	0.138158	5.19786	2.016e-07	1.29073	0.196796	1.79958e-21
rs17451065	0.0164474	5.19411	2.057e-07	1.11422	0.265184	4.46213e-21
rs4308481	0.483444	5.18622	2.146e-07	1.12247	0.261662	1.05235e-21
rs12656572	0.0397351	5.18544	2.155e-07	2.30279	0.0212909	2.93165e-21
rs114702955	0.0164474	5.18321	2.181e-07	0.955015	0.33957	4.21464e-21
rs78597457	0.0460526	5.18227	2.192e-07	0.639667	0.522389	2.56691e-21
rs6875175	0.0164474	5.14827	2.629e-07	0.528673	0.597032	3.51576e-21
rs11739250	0.180921	5.14572	2.665e-07	0.24598	0.805698	1.02169e-21
rs115296894	0.00657895	5.13022	2.894e-07	0.17454	0.861441	4.86731e-21
rs10519713	0.0164474	5.12719	2.941e-07	0.0664155	0.947047	3.15392e-21
rs144358396	0.0165563	5.12693	2.945e-07	0.835682	0.403334	3.14403e-21
rs57091299	0.210526	5.12661	2.95e-07	0.814517	0.415349	9.25309e-22
rs570682	0.167763	5.12502	2.975e-07	0.24746	0.804552	9.61879e-22
rs17449905	0.0164474	5.1237	2.996e-07	0.528673	0.597032	3.09964e-21
rs116483534	0.00657895	5.11879	3.075e-07	0.960547	0.33678	4.59278e-21
rs7735791	0.00657895	5.11818	3.085e-07	0.17454	0.861441	4.57727e-21
rs116344690	0.0164474	5.118	3.088e-07	0.408501	0.682906	3.00997e-21
rs17472832	0.421053	5.1172	3.101e-07	1.27912	0.200855	8.3889e-22
rs17441837	0.00657895	5.11708	3.103e-07	0.0465335	0.962885	4.55171e-21
rs76757111	0.0152672	5.11228	3.183e-07	0.307604	0.758384	3.02765e-21
rs115345188	0.0164474	5.11056	3.212e-07	0.955015	0.33957	2.90182e-21
rs116133998	0.0164474	5.10788	3.258e-07	1.19602	0.231688	2.86502e-21
rs4440397	0.264085	5.10672	3.278e-07	0.895399	0.370574	7.77483e-22
rs114013103	0.00657895	5.10574	3.295e-07	0.0127378	0.989837	4.29649e-21
rs77097530	0.0460526	5.10408	3.324e-07	0.516419	0.605562	1.71439e-21
rs140379931	0.0164474	5.10059	3.386e-07	1.71349	0.0866225	2.76813e-21
rs1582931	0.476821	5.09986	3.399e-07	0.823855	0.410022	5.73751e-22
rs72787579	0.164474	5.09606	3.468e-07	0.455691	0.648612	8.51471e-22
rs13168294	0.256757	5.09568	3.475e-07	1.36822	0.171243	8.97301e-22
rs10037020	0.276316	5.09529	3.482e-07	1.54622	0.122052	9.69752e-22
rs116072603	0.0164474	5.09335	3.518e-07	0.528673	0.597032	2.65517e-21
rs116004400	0.0164474	5.08563	3.664e-07	1.42042	0.155485	2.56122e-21
rs76074406	0.0493421	5.07241	3.928e-07	0.863852	0.387669	1.42093e-21
rs10037609	0.273026	5.06416	4.102e-07	1.36066	0.173622	7.4928e-22
rs116255714	0.0164474	5.06254	4.137e-07	0.528673	0.597032	2.27136e-21
rs115411471	0.0165563	5.06208	4.147e-07	0.398582	0.690201	2.25858e-21
rs3776191	0.447368	5.0603	4.186e-07	0.923897	0.35554	5.02046e-22
rs4243441	0.268212	5.05817	4.233e-07	0.707579	0.479207	5.66912e-22
rs13189418	0.261745	5.05438	4.318e-07	1.38442	0.166231	7.29755e-22
rs115789680	0.00657895	5.05341	4.34e-07	0.575858	0.564711	3.29775e-21
rs6890713	0.00657895	5.04871	4.448e-07	0.960547	0.33678	3.22138e-21
rs12153277	0.353333	5.04564	4.52e-07	0.97133	0.331384	5.17212e-22
rs430268	0.31457	5.04509	4.533e-07	0.311449	0.755459	4.48155e-22
rs4337874	0.271523	5.04026	4.649e-07	0.372086	0.709829	4.80161e-22
rs12522736	0.269737	5.03062	4.889e-07	0.285213	0.775481	4.53744e-22
rs13156484	0.473684	5.02859	4.941e-07	0.95889	0.337614	4.28066e-22
rs10519721	0.226974	5.02797	4.957e-07	1.36192	0.173223	6.59321e-22
rs919305	0.348684	5.01757	5.233e-07	0.186349	0.852171	3.63958e-22
rs255665	0.309211	5.00251	5.659e-07	1.714	0.0865281	6.72413e-22
rs7715665	0.271523	5.00014	5.729e-07	0.372086	0.709829	3.92572e-22
rs115685604	0.0197368	4.9893	6.06e-07	1.77531	0.0758466	1.45376e-21
rs143887842	0.00986842	4.9861	6.161e-07	0.253753	0.799686	1.96301e-21
rs417825	0.404605	4.98519	6.19e-07	1.03013	0.30295	3.73562e-22
rs12659006	0.131579	4.9837	6.238e-07	1.07129	0.28404	5.90678e-22
rs77286842	0.0197368	4.98308	6.258e-07	1.77531	0.0758466	1.40946e-21
rs115299441	0.0197368	4.98234	6.282e-07	1.19568	0.23182	1.39801e-21
rs116222347	0.0197368	4.97989	6.362e-07	0.936783	0.34887	1.37911e-21
rs78730338	0.0197368	4.97747	6.442e-07	1.05301	0.292338	1.36344e-21
rs17149599	0.131579	4.96334	6.929e-07	1.60039	0.109513	5.99193e-22
rs114824277	0.0197368	4.95635	7.183e-07	0.616164	0.537786	1.22552e-21
rs380164	0.3125	4.93894	7.855e-07	2.36563	0.0179996	8.69969e-22
rs75239413	0.00657895	4.92844	8.289e-07	0.284832	0.775773	1.77224e-21
rs115344280	0.0197368	4.91384	8.931e-07	1.77531	0.0758466	1.00109e-21
rs12519990	0.134868	4.8994	9.613e-07	1.63997	0.101011	4.39345e-22
rs12659009	0.131579	4.89599	9.781e-07	0.911244	0.362167	3.73232e-22
rs67144097	0.134868	4.89346	9.908e-07	0.956533	0.338803	3.6701e-22
rs467221	0.0953947	4.89249	9.957e-07	0.772805	0.439638	4.21677e-22
rs115635452	0.00986842	4.88697	1.024e-06	0.793082	0.42773	1.20556e-21
rs4836204	0.134868	4.88278	1.046e-06	1.63997	0.101011	4.05055e-22
rs153880	0.284768	4.88035	1.059e-06	1.16317	0.24476	2.69364e-22
rs6893502	0.251656	4.8772	1.076e-06	0.0402899	0.967862	2.1851e-22
rs144243053	0.00657895	4.86771	1.129e-06	0.59942	0.548893	1.31811e-21
rs34909326	0.210526	4.86649	1.136e-06	0.353282	0.723877	2.33766e-22
rs7718451	0.138158	4.85998	1.174e-06	0.927556	0.353638	3.07025e-22
rs34778467	0.134868	4.85236	1.22e-06	0.17807	0.858668	2.78696e-22
rs34986530	0.138158	4.85107	1.228e-06	0.927122	0.353863	2.94008e-22
rs746729	0.138158	4.84802	1.247e-06	0.927556	0.353638	2.89718e-22
rs153879	0.284768	4.8458	1.261e-06	0.0571132	0.954455	1.74439e-22
rs335193	0.231788	4.84392	1.273e-06	0.396275	0.691902	1.97678e-22
rs335191	0.230263	4.84392	1.273e-06	0.0671529	0.94646	1.93177e-22
rs35470097	0.129139	4.8416	1.288e-06	0.850342	0.395135	2.86546e-22
rs13186938	0.182119	4.83447	1.335e-06	1.0535	0.292112	2.46585e-22
rs78705276	0.00986842	4.82373	1.409e-06	0.889004	0.374001	8.87729e-22
rs78751663	0.00657895	4.81514	1.471e-06	0.17454	0.861441	1.02298e-21
rs335190	0.235099	4.81164	1.497e-06	0.103878	0.917266	1.63883e-22
rs335192	0.243243	4.80964	1.512e-06	0.841653	0.399982	1.80283e-22
rs1685204	0.217105	4.80507	1.547e-06	0.864981	0.387049	1.87529e-22
rs36036136	0.0296053	4.80378	1.557e-06	0.305012	0.760357	4.79298e-22
rs335188	0.213816	4.79423	1.633e-06	0.363574	0.716176	1.62354e-22
rs6886012	0.00657895	4.79276	1.645e-06	0.960547	0.33678	9.19414e-22
rs4602620	0.00657895	4.7895	1.672e-06	0.0465335	0.962885	9.04957e-22
rs194254	0.289474	4.78652	1.697e-06	0.571855	0.56742	1.3855e-22
rs114027358	0.00657895	4.77534	1.794e-06	0.59942	0.548893	8.46078e-22
rs7706930	0.128289	4.77523	1.795e-06	0.300173	0.764045	1.98773e-22
rs335184	0.215232	4.77523	1.795e-06	0.869099	0.384793	1.63124e-22
rs10463756	0.26	4.7749	1.798e-06	0.757387	0.448818	1.4456e-22
rs114312337	0.00657895	4.77445	1.802e-06	0.284832	0.775773	8.42415e-22
rs464106	0.230263	4.77168	1.827e-06	0.387845	0.698131	1.39941e-22
rs114937387	0.00657895	4.76774	1.863e-06	0.832358	0.405207	8.16158e-22
rs115266349	0.00657895	4.76764	1.864e-06	0.960547	0.33678	8.15794e-22
rs114623494	0.00657895	4.76699	1.87e-06	0.61824	0.536417	8.13161e-22
rs1685206	0.221477	4.7641	1.897e-06	0.600866	0.547929	1.4377e-22
rs335187	0.25	4.76367	1.901e-06	0.42096	0.673784	1.29514e-22
rs335857	0.228477	4.76272	1.91e-06	0.539957	0.589227	1.38134e-22
rs7705728	0.266447	4.76188	1.918e-06	0.777054	0.437127	1.34846e-22
rs13157290	0.276316	4.75926	1.943e-06	1.69838	0.0894359	2.04884e-22
rs12519169	0.274834	4.75761	1.959e-06	1.08435	0.27821	1.45663e-22
rs112537544	0.00657895	4.75689	1.966e-06	0.59942	0.548893	7.75137e-22
rs335147	0.230263	4.75617	1.973e-06	0.387845	0.698131	1.29979e-22
rs6876476	0.0304054	4.75556	1.979e-06	1.31586	0.188221	3.79554e-22
rs335157	0.225352	4.75403	1.994e-06	0.574374	0.565715	1.35607e-22
rs555625	0.0888158	4.75002	2.034e-06	1.73037	0.083565	2.42816e-22
rs4415109	0.255102	4.74992	2.035e-06	1.65877	0.0971624	1.91831e-22
rs114772860	0.00657895	4.74883	2.046e-06	1.8441	0.0651683	7.46795e-22
rs114968077	0.00657895	4.74833	2.051e-06	1.95616	0.0504466	7.45148e-22
rs114678029	0.00657895	4.74183	2.118e-06	0.0465335	0.962885	7.21781e-22
rs12659402	0.473684	4.74097	2.127e-06	0.775925	0.437793	9.69829e-23
rs1613593	0.210526	4.73954	2.142e-06	0.654375	0.51287	1.32477e-22
rs335144	0.230263	4.73691	2.17e-06	0.53491	0.592712	1.21406e-22
rs12652036	0.131579	4.73672	2.172e-06	0.901061	0.367556	1.73086e-22
rs35778133	0.0460526	4.7357	2.183e-06	0.577359	0.563697	2.80282e-22
rs34162779	0.131579	4.73561	2.184e-06	1.15691	0.247308	1.79744e-22
rs76754521	0.00657895	4.73514	2.189e-06	1.8441	0.0651683	7.00081e-22
rs10463754	0.266447	4.73247	2.218e-06	1.24801	0.212029	1.40664e-22
rs115870416	0.00986842	4.73056	2.239e-06	2.81019	0.00495118	5.7227e-22
rs443437	0.0263158	4.72867	2.26e-06	1.30556	0.191702	3.57414e-22
rs114035510	0.00657895	4.72768	2.271e-06	0.59942	0.548893	6.75292e-22
rs380148	0.0921053	4.72688	2.28e-06	0.58554	0.558185	1.91273e-22
rs163040	0.213816	4.72256	2.329e-06	0.363574	0.716176	1.15443e-22
rs4551108	0.261745	4.71806	2.381e-06	1.33745	0.181075	1.37927e-22
rs451606	0.0921053	4.71781	2.384e-06	1.64085	0.100829	2.03484e-22
rs2161260	0.342105	4.71704	2.393e-06	0.485258	0.627493	8.91322e-23
rs426905	0.084507	4.71628	2.402e-06	1.08836	0.276438	1.96176e-22
rs466712	0.0855263	4.71434	2.425e-06	1.54842	0.121522	2.02738e-22
rs11241620	0.263158	4.71233	2.449e-06	1.56872	0.116713	1.52172e-22
rs173030	0.203947	4.70586	2.528e-06	0.924594	0.355177	1.22341e-22
rs116150330	0.00714286	4.70218	2.574e-06	1.80988	0.0703145	5.77991e-22
rs335146	0.213816	4.69825	2.624e-06	0.83484	0.403808	1.12558e-22
rs457807	0.0723684	4.69616	2.651e-06	0.996733	0.318894	1.90229e-22
rs7703457	0.0756579	4.69432	2.675e-06	0.0897373	0.928496	1.78958e-22
rs464481	0.0921053	4.68777	2.762e-06	1.52049	0.128388	1.73715e-22
rs335186	0.226974	4.68504	2.799e-06	0.678637	0.497368	9.87573e-23
rs386484	0.0888158	4.68373	2.817e-06	0.329521	0.741762	1.5749e-22
rs79514210	0.0493421	4.6817	2.845e-06	0.0670499	0.946542	2.09154e-22
rs13172078	0.226974	4.6812	2.852e-06	1.12131	0.262157	1.11058e-22
rs30061	0.0328947	4.67977	2.872e-06	0.266286	0.790019	2.53076e-22
rs450354	0.0888158	4.67891	2.884e-06	0.0360594	0.971235	1.53291e-22
rs335141	0.226974	4.66729	3.052e-06	0.154721	0.877041	8.46868e-23
rs2438150	0.324138	4.66628	3.067e-06	0.261416	0.793772	7.01888e-23
rs7707685	0.0131579	4.65397	3.256e-06	2.02144	0.0432343	3.49521e-22
rs62377044	0.0230263	4.65334	3.266e-06	0.642392	0.520619	2.66122e-22
rs10477652	0.154605	4.65127	3.299e-06	1.79038	0.0733926	1.36445e-22
rs459638	0.0960265	4.65108	3.302e-06	0.09745	0.922369	1.29231e-22
rs429302	0.0723684	4.64078	3.471e-06	1.33856	0.180714	1.50286e-22
rs460763	0.0888158	4.63906	3.5e-06	1.37547	0.168987	1.37773e-22
rs888858	0.240132	4.63404	3.586e-06	0.993474	0.320479	8.32261e-23
rs17472496	0.256579	4.62373	3.769e-06	0.68017	0.496397	6.94539e-23
rs335142	0.203947	4.62351	3.773e-06	0.363314	0.71637	7.48271e-23
rs466686	0.0738255	4.6204	3.83e-06	1.50725	0.131747	1.3747e-22
rs34691968	0.203947	4.61884	3.859e-06	0.580627	0.561492	7.59452e-23
rs415135	0.0756579	4.61463	3.938e-06	0.126403	0.899413	1.23731e-22
rs9327235	0.200658	4.613	3.969e-06	0.0202775	0.983822	7.09938e-23
rs11948776	0.259868	4.60829	4.06e-06	0.98642	0.323927	7.11849e-23
rs27740	0.351974	4.60518	4.121e-06	0.366387	0.714076	5.10776e-23
rs461097	0.0756579	4.60378	4.149e-06	0.972713	0.330696	1.21139e-22
rs454728	0.407285	4.60322	4.16e-06	1.18025	0.2379	6.53198e-23
rs13178229	0.266447	4.60252	4.174e-06	1.09235	0.27468	7.14494e-23
rs78849310	0.254967	4.60138	4.197e-06	1.04729	0.294967	7.09423e-23
rs78727912	0.256579	4.59478	4.332e-06	0.173481	0.862273	5.59609e-23
rs395352	0.0728477	4.59373	4.354e-06	0.10383	0.917304	1.14602e-22
rs4410671	0.263158	4.59063	4.419e-06	0.770081	0.441252	6.08282e-23
rs7733986	0.180921	4.58932	4.447e-06	0.166898	0.86745	6.81841e-23
rs75401175	0.256579	4.58777	4.48e-06	0.683348	0.494387	5.89038e-23
rs140917580	0.00328947	4.58293	4.585e-06	1.23414	0.217149	4.6454e-22
rs115406125	0.00328947	4.57829	4.688e-06	0.294684	0.768235	4.54797e-22
rs685779	0.0756579	4.5774	4.708e-06	0.972713	0.330696	1.07328e-22
rs9327273	0.388158	4.57461	4.771e-06	1.49265	0.135529	7.13584e-23
rs6595375	0.0131579	4.57348	4.797e-06	2.04383	0.0409702	2.41318e-22
rs10900752	0.266447	4.57269	4.815e-06	1.09235	0.27468	6.23114e-23
rs840462	0.417763	4.5689	4.903e-06	0.122037	0.90287	3.89311e-23
rs139342589	0.00328947	4.56378	5.024e-06	0.0330697	0.973619	4.2587e-22
rs77493703	0.0625	4.55732	5.181e-06	0.418639	0.67548	1.05029e-22
rs30033	0.233553	4.55354	5.275e-06	4.83373	1.34e-06	2.61407e-21
rs12652373	0.241722	4.54702	5.441e-06	1.22354	0.221124	6.07843e-23
rs72789816	0.148026	4.54656	5.453e-06	0.7056	0.480437	6.57706e-23
rs2407399	0.388158	4.54326	5.539e-06	0.202107	0.839833	3.59687e-23
rs78071507	0.0592105	4.54171	5.58e-06	0.196695	0.844066	1.0021e-22
rs455510	0.0723684	4.53972	5.633e-06	1.74861	0.0803585	9.79939e-23
rs13155861	0.265101	4.5356	5.744e-06	1.33441	0.182071	5.90526e-23
rs337094	0.236842	4.53406	5.786e-06	0.749123	0.453783	4.90273e-23
rs79933510	0.0657895	4.53228	5.835e-06	0.699733	0.484094	9.21136e-23
rs78221936	0.0592105	4.52607	6.009e-06	0.137468	0.890661	9.33154e-23
rs9986130	0.213816	4.52338	6.086e-06	1.29589	0.195014	5.86252e-23
rs78154765	0.0596026	4.51894	6.215e-06	0.06122	0.951184	9.00377e-23
rs39819	0.233553	4.51795	6.244e-06	0.263992	0.791786	4.22073e-23
rs62378780	0.00986842	4.51246	6.408e-06	1.16958	0.242171	2.0859e-22
rs154507	0.348684	4.51144	6.439e-06	0.509497	0.610404	3.44957e-23
rs6872932	0.348684	4.51111	6.449e-06	0.297289	0.766246	3.31008e-23
rs78407485	0.0592105	4.51084	6.457e-06	1.30988	0.190237	9.03639e-23
rs77390623	0.0625	4.50989	6.486e-06	2.96441	0.00303264	1.04039e-22
rs74512474	0.0592105	4.50931	6.504e-06	0.137468	0.890661	8.65118e-23
rs147942349	0.0592105	4.50892	6.516e-06	0.687506	0.491764	8.72095e-23
rs30032	0.231788	4.50882	6.519e-06	0.229139	0.818761	4.07327e-23
rs76455097	0.0592105	4.50865	6.524e-06	1.291	0.196704	8.93815e-23
rs890931	0.286184	4.50749	6.56e-06	0.253979	0.799512	3.56537e-23
rs72793725	0.0164474	4.50571	6.615e-06	0.97287	0.330618	1.5921e-22
rs148402266	0.0562914	4.50559	6.619e-06	0.54402	0.586428	8.77506e-23
rs10071705	0.361842	4.50495	6.639e-06	0.793925	0.427239	3.58581e-23
rs3822367	0.344371	4.50377	6.676e-06	0.933695	0.350461	3.8615e-23
rs1870560	0.351974	4.50083	6.769e-06	1.48205	0.138328	5.15059e-23
rs183634	0.235099	4.5002	6.789e-06	0.91226	0.361632	4.4351e-23
rs384483	0.236842	4.5001	6.792e-06	1.93288	0.0532512	7.29441e-23
rs6595409	0.351974	4.49964	6.807e-06	2.48682	0.0128891	1.30475e-22
rs10063253	0.361842	4.49904	6.826e-06	1.62412	0.104351	5.65573e-23
rs12109791	0.347682	4.49712	6.888e-06	2.07931	0.0375891	8.28951e-23
rs79274321	0.0657895	4.49405	6.988e-06	0.366859	0.713724	7.68051e-23
rs74599443	0.0625	4.49393	6.992e-06	0.301087	0.763348	7.86871e-23
rs4836203	0.388158	4.49366	7.001e-06	1.00334	0.315696	3.65235e-23
rs154286	0.0263158	4.49302	7.022e-06	0.613515	0.539536	1.20006e-22
rs440356	0.266447	4.49299	7.023e-06	1.65039	0.0988628	5.86261e-23
rs246303	0.236842	4.49211	7.052e-06	0.505962	0.612883	3.85515e-23
rs13180983	0.178808	4.49208	7.053e-06	1.05708	0.290477	5.04048e-23
rs67151443	0.18543	4.49175	7.064e-06	1.16552	0.243807	5.10989e-23
rs75489451	0.0695364	4.49118	7.083e-06	0.30983	0.75669	7.36566e-23
rs114846686	0.0625	4.48929	7.146e-06	1.35936	0.174032	8.03642e-23
rs9285900	0.0855263	4.48885	7.161e-06	1.39192	0.163947	7.0491e-23
rs458287	0.0298013	4.4884	7.176e-06	0.995395	0.319544	1.11117e-22
rs2910137	0.236842	4.48816	7.184e-06	4.81663	1.46e-06	2.00176e-21
rs17148705	0.0596026	4.48428	7.316e-06	0.966692	0.333698	7.86102e-23
rs115182768	0.00328947	4.48173	7.404e-06	0.0330697	0.973619	2.94808e-22
rs246318	0.236842	4.48159	7.409e-06	0.681646	0.495463	3.81244e-23
rs17148711	0.0625	4.48144	7.414e-06	1.35936	0.174032	7.75853e-23
rs418562	0.233553	4.48141	7.415e-06	0.431698	0.665961	3.66193e-23
rs246270	0.236842	4.48139	7.416e-06	4.81663	1.46e-06	1.94184e-21
rs74803220	0.0559211	4.48116	7.424e-06	1.73486	0.0827658	8.31471e-23
rs193539	0.236842	4.48038	7.451e-06	0.9138	0.360822	4.0427e-23
rs78855773	0.0625	4.48007	7.462e-06	1.35936	0.174032	7.71082e-23
rs7728244	0.200658	4.47978	7.472e-06	1.57581	0.11507	5.51357e-23
rs4632823	0.217105	4.47975	7.473e-06	0.348333	0.72759	3.77198e-23
rs246325	0.236842	4.47955	7.48e-06	0.505962	0.612883	3.64396e-23
rs17351406	0.0625	4.47898	7.5e-06	1.53237	0.12543	7.7656e-23
rs30044	0.236842	4.47867	7.511e-06	0.9138	0.360822	4.01182e-23
rs30052	0.236842	4.47807	7.532e-06	0.326582	0.743984	3.52762e-23
rs17148709	0.0625	4.47722	7.562e-06	1.53237	0.12543	7.70474e-23
rs444432	0.0728477	4.47717	7.564e-06	0.794088	0.427144	6.87725e-23
rs173480	0.236842	4.47714	7.565e-06	0.840199	0.400797	3.89648e-23
rs79219234	0.0625	4.47683	7.576e-06	2.96441	0.00303264	8.96812e-23
rs10041506	0.216667	4.4757	7.616e-06	0.651159	0.514944	3.87678e-23
rs17352491	0.0427632	4.47562	7.619e-06	0.823512	0.410217	8.81315e-23
rs171730	0.25	4.47559	7.62e-06	0.209067	0.834396	3.3409e-23
rs335856	0.164474	4.47523	7.633e-06	0.0935823	0.925441	4.27992e-23
rs10059964	0.347682	4.47478	7.649e-06	1.07636	0.281768	3.60853e-23
rs456335	0.0756579	4.47417	7.671e-06	0.860909	0.389288	6.68559e-23
rs39820	0.20073	4.47405	7.675e-06	1.24175	0.214327	4.69809e-23
rs17148698	0.0629139	4.47375	7.686e-06	2.96139	0.00306253	8.8243e-23
rs17148697	0.0637584	4.47267	7.725e-06	0.340434	0.73353	7.08947e-23
rs77141046	0.0592105	4.47242	7.734e-06	0.687506	0.491764	7.40325e-23
rs30047	0.236842	4.47211	7.745e-06	0.681646	0.495463	3.65417e-23
rs7734507	0.226974	4.47178	7.757e-06	1.17029	0.241883	4.33267e-23
rs7707226	0.177632	4.47121	7.778e-06	1.72683	0.084198	5.7559e-23
rs10039870	0.220395	4.47074	7.795e-06	1.24573	0.212864	4.4913e-23
rs17148712	0.0625	4.47068	7.797e-06	1.05757	0.290251	7.26637e-23
rs1579036	0.289474	4.46975	7.831e-06	1.25457	0.209635	4.10477e-23
rs2910140	0.236842	4.46918	7.852e-06	0.254816	0.798865	3.36569e-23
rs6595407	0.354305	4.46899	7.859e-06	0.144736	0.884919	2.67557e-23
rs17148718	0.0625	4.46885	7.864e-06	0.418639	0.67548	7.04686e-23
rs7727813	0.210526	4.46861	7.873e-06	0.0940493	0.92507	3.58811e-23
rs76983994	0.0629139	4.4685	7.877e-06	0.390158	0.69642	7.0096e-23
rs75108784	0.0625	4.46847	7.878e-06	1.05757	0.290251	7.19496e-23
rs77852694	0.0559211	4.46834	7.883e-06	0.9849	0.324673	7.54669e-23
rs459415	0.263158	4.4679	7.899e-06	0.233275	0.815548	3.12067e-23
rs77302240	0.0625	4.46782	7.902e-06	1.35936	0.174032	7.3e-23
rs246324	0.236842	4.4675	7.914e-06	0.402681	0.687183	3.39712e-23
rs80193227	0.0625	4.46704	7.931e-06	1.35936	0.174032	7.27449e-23
rs4283786	0.355263	4.46653	7.95e-06	0.501746	0.615846	2.78469e-23
rs438196	0.236842	4.46599	7.97e-06	0.9138	0.360822	3.79067e-23
rs13166350	0.344371	4.46583	7.976e-06	0.602894	0.546579	2.89767e-23
rs246308	0.236842	4.46572	7.98e-06	1.93288	0.0532512	6.25255e-23
rs30069	0.236842	4.46534	7.994e-06	0.840199	0.400797	3.69635e-23
rs30065	0.236842	4.46452	8.025e-06	0.681646	0.495463	3.5322e-23
rs30067	0.236842	4.46409	8.041e-06	0.326582	0.743984	3.31386e-23
rs30060	0.236842	4.46385	8.05e-06	0.326582	0.743984	3.31032e-23
rs30072	0.236842	4.46364	8.058e-06	4.81663	1.46e-06	1.79368e-21
rs79271463	0.0690789	4.46353	8.062e-06	0.131688	0.895231	6.51448e-23
rs2910136	0.236842	4.46337	8.068e-06	2.22204	0.0262809	7.61606e-23
rs30053	0.236842	4.46281	8.089e-06	2.22204	0.0262809	7.59716e-23
rs75970968	0.0625	4.46215	8.114e-06	1.05757	0.290251	6.99488e-23
rs115806115	0.0551724	4.46178	8.128e-06	3.06473	0.00217864	8.58974e-23
rs30045	0.236842	4.4616	8.135e-06	0.840199	0.400797	3.63509e-23
rs246306	0.236842	4.46142	8.142e-06	0.840199	0.400797	3.6321e-23
rs1870559	0.351974	4.46136	8.144e-06	0.280105	0.779397	2.62685e-23
rs30055	0.236842	4.46128	8.147e-06	4.81663	1.46e-06	1.77494e-21
rs74555356	0.0596026	4.46058	8.174e-06	1.27152	0.203545	7.17614e-23
rs246321	0.236842	4.46008	8.193e-06	0.254816	0.798865	3.23168e-23
rs30049	0.236842	4.45989	8.2e-06	4.81663	1.46e-06	1.76398e-21
rs431878	0.236842	4.45989	8.2e-06	0.402681	0.687183	3.28378e-23
rs2910150	0.235099	4.45969	8.208e-06	2.00822	0.0446203	6.38607e-23
rs30058	0.236842	4.45969	8.208e-06	0.663271	0.507157	3.44216e-23
rs246312	0.235099	4.45969	8.208e-06	0.480828	0.630639	3.33859e-23
rs30062	0.233333	4.45955	8.213e-06	4.83522	1.33e-06	1.64879e-21
rs335855	0.165563	4.45935	8.221e-06	0.126047	0.899695	3.9772e-23
rs6886300	0.0625	4.45877	8.243e-06	1.35936	0.174032	7.01119e-23
rs246307	0.236842	4.4581	8.269e-06	1.93288	0.0532512	6.04353e-23
rs17351449	0.0562914	4.45745	8.294e-06	2.605	0.00918751	8.02882e-23
rs377316	0.236842	4.45714	8.306e-06	0.663271	0.507157	3.40333e-23
rs9327279	0.35473	4.45714	8.306e-06	0.696755	0.485956	2.83495e-23
rs246287	0.236842	4.4565	8.331e-06	0.840199	0.400797	3.55332e-23
rs436546	0.233553	4.45647	8.332e-06	0.167924	0.866643	3.18877e-23
rs1531340	0.351974	4.45629	8.339e-06	1.53856	0.123912	4.39163e-23
rs30064	0.235099	4.45608	8.347e-06	0.76616	0.443581	3.49104e-23
rs30057	0.236842	4.45567	8.363e-06	0.9138	0.360822	3.62024e-23
rs246320	0.235099	4.45552	8.369e-06	0.399756	0.689336	3.23752e-23
rs246323	0.236842	4.45544	8.372e-06	0.9138	0.360822	3.61652e-23
rs3213794	0.347973	4.45478	8.398e-06	0.508681	0.610976	2.68983e-23
rs30038	0.236842	4.45462	8.404e-06	0.402681	0.687183	3.20756e-23
rs17417314	0.07	4.45386	8.434e-06	0.522684	0.601194	6.2459e-23
rs246265	0.236842	4.45335	8.454e-06	0.681646	0.495463	3.3607e-23
rs78262607	0.0633333	4.45284	8.474e-06	0.403968	0.686236	6.51791e-23
rs75775709	0.0625	4.45279	8.476e-06	1.53237	0.12543	6.90892e-23
rs401729	0.235099	4.45025	8.577e-06	0.501155	0.616262	3.21212e-23
rs30046	0.235099	4.45013	8.582e-06	0.446533	0.655212	3.18211e-23
rs30028	0.236842	4.44935	8.613e-06	0.681646	0.495463	3.3014e-23
rs55650102	0.0888158	4.44898	8.628e-06	1.8384	0.0660041	6.16054e-23
rs418229	0.233553	4.44823	8.658e-06	1.963	0.0496464	5.89179e-23
rs112903135	0.0822368	4.44756	8.685e-06	1.69152	0.0907367	6.14716e-23
rs427283	0.0230263	4.44737	8.693e-06	0.0334823	0.97329	1.04216e-22
rs75051053	0.0625	4.44734	8.694e-06	1.53237	0.12543	6.74334e-23
rs35006131	0.200658	4.44712	8.703e-06	1.2807	0.200298	4.2278e-23
rs79062418	0.0625	4.44682	8.715e-06	0.418639	0.67548	6.38798e-23
rs79290432	0.0596026	4.44606	8.746e-06	0.767606	0.442721	6.5787e-23
rs246317	0.236842	4.44599	8.749e-06	0.505962	0.612883	3.13709e-23
rs80283308	0.0625	4.44552	8.768e-06	1.35936	0.174032	6.60962e-23
rs75655531	0.0559211	4.44542	8.772e-06	0.9849	0.324673	6.81434e-23
rs454617	0.233553	4.44537	8.774e-06	0.80765	0.419292	3.37499e-23
rs74583276	0.0559211	4.44481	8.797e-06	0.9849	0.324673	6.79585e-23
rs77077185	0.0625	4.44471	8.801e-06	1.53237	0.12543	6.66501e-23
rs77734014	0.0625	4.44442	8.813e-06	0.418639	0.67548	6.32012e-23
rs383262	0.233553	4.44403	8.829e-06	0.416314	0.67718	3.09243e-23
rs374403	0.233553	4.44262	8.887e-06	2.20484	0.0274655	6.82131e-23
rs30073	0.23	4.44245	8.894e-06	0.587439	0.556909	3.18973e-23
rs73799835	0.0888158	4.4418	8.921e-06	0.36899	0.712135	5.23784e-23
rs246275	0.233553	4.4417	8.925e-06	0.884282	0.376544	3.39445e-23
rs76182223	0.0625	4.44149	8.934e-06	0.418639	0.67548	6.23834e-23
rs185008	0.219178	4.44127	8.943e-06	0.277102	0.781702	3.13367e-23
rs10038953	0.361842	4.44072	8.966e-06	1.77982	0.0751054	4.94963e-23
rs404442	0.233553	4.4399	9e-06	1.963	0.0496464	5.67769e-23
rs17352251	0.0427632	4.43959	9.013e-06	0.823512	0.410217	7.50642e-23
rs246267	0.236842	4.43923	9.028e-06	0.402681	0.687183	2.9954e-23
rs77636052	0.06	4.43904	9.036e-06	1.07328	0.283144	6.43556e-23
rs114870932	0.0460993	4.43869	9.051e-06	3.18117	0.00146679	8.12173e-23
rs3924911	0.0855263	4.43866	9.052e-06	0.0261797	0.979114	5.24069e-23
rs73799834	0.0888158	4.43757	9.098e-06	0.0834937	0.933459	5.11385e-23
rs1545697	0.355263	4.43722	9.113e-06	0.160549	0.872449	2.31694e-23
rs246328	0.236842	4.43703	9.121e-06	0.840199	0.400797	3.25867e-23
rs30027	0.236842	4.43689	9.127e-06	0.663271	0.507157	3.11021e-23
rs28892	0.236842	4.43689	9.127e-06	0.402681	0.687183	2.96435e-23
rs6886559	0.0625	4.43665	9.137e-06	0.418639	0.67548	6.10591e-23
rs30035	0.236842	4.43547	9.187e-06	0.254816	0.798865	2.89674e-23
rs615954	0.5	4.43517	9.2e-06	0.76067	0.446854	2.35164e-23
rs30043	0.236842	4.43508	9.204e-06	1.005	0.314895	3.40502e-23
rs112583391	0.0695364	4.43465	9.222e-06	0.607607	0.543448	5.7693e-23
rs35771639	0.233553	4.43416	9.243e-06	4.83373	1.34e-06	1.52887e-21
rs446782	0.233553	4.43398	9.251e-06	0.884282	0.376544	3.28009e-23
rs246322	0.236842	4.43351	9.271e-06	0.326582	0.743984	2.89246e-23
rs6595331	0.215232	4.4334	9.276e-06	0.321337	0.747955	3.07189e-23
rs246316	0.236842	4.43175	9.347e-06	0.505962	0.612883	2.94507e-23
rs385547	0.233553	4.43171	9.349e-06	0.368043	0.712841	2.9091e-23
rs74442562	0.292763	4.43152	9.357e-06	0.880438	0.378622	2.91776e-23
rs246274	0.236842	4.43079	9.389e-06	0.681646	0.495463	3.04022e-23
rs30050	0.238411	4.4306	9.397e-06	0.227677	0.819897	2.81992e-23
rs257813	0.233553	4.43042	9.405e-06	4.83373	1.34e-06	1.5037e-21
rs66490960	0.184211	4.4303	9.41e-06	2.01795	0.0435969	5.51571e-23
rs417268	0.235099	4.43017	9.416e-06	0.871733	0.383354	3.20453e-23
rs246315	0.236842	4.42941	9.449e-06	0.9138	0.360822	3.22165e-23
rs30037	0.236842	4.42848	9.49e-06	1.93288	0.0532512	5.29839e-23
rs78263632	0.0625	4.42843	9.492e-06	2.96441	0.00303264	7.23043e-23
rs398142	0.233553	4.42814	9.505e-06	0.431698	0.665961	2.88838e-23
rs185009	0.236842	4.42764	9.527e-06	1.005	0.314895	3.29466e-23
rs2126935	0.233553	4.42716	9.548e-06	0.416314	0.67718	2.86958e-23
rs10455039	0.25	4.4271	9.551e-06	0.298704	0.765166	2.70113e-23
rs30026	0.236842	4.42707	9.552e-06	0.254816	0.798865	2.79092e-23
rs386602	0.233553	4.4268	9.564e-06	0.431698	0.665961	2.87136e-23
rs74597788	0.0574324	4.42646	9.579e-06	0.598952	0.549205	6.11296e-23
rs246310	0.236842	4.42635	9.584e-06	1.005	0.314895	3.27594e-23
rs6887101	0.351974	4.4261	9.595e-06	1.48205	0.138328	3.69004e-23
rs42536	0.236842	4.42586	9.606e-06	2.22204	0.0262809	6.44659e-23
rs30022	0.236842	4.42532	9.63e-06	1.93288	0.0532512	5.22479e-23
rs246273	0.236842	4.42518	9.636e-06	0.326582	0.743984	2.78772e-23
rs2927639	0.236842	4.42496	9.646e-06	0.9138	0.360822	3.15877e-23
rs30041	0.235099	4.42476	9.655e-06	1.0478	0.29473	3.31441e-23
rs397731	0.233553	4.42449	9.667e-06	2.20484	0.0274655	6.29458e-23
rs72798787	0.0993377	4.42393	9.692e-06	0.24598	0.805698	4.54036e-23
rs464253	0.266447	4.4236	9.707e-06	1.6898	0.0910662	4.41596e-23
rs2910141	0.236842	4.42322	9.724e-06	0.681646	0.495463	2.9401e-23
rs74552358	0.0596026	4.42296	9.736e-06	2.7379	0.0061833	6.89928e-23
rs415534	0.233553	4.42242	9.76e-06	0.368043	0.712841	2.79198e-23
rs76974628	0.0592105	4.42222	9.769e-06	1.08671	0.277163	6.01404e-23
rs425573	0.226667	4.42189	9.784e-06	0.666523	0.505077	2.98497e-23
rs35902490	0.233553	4.42167	9.794e-06	0.80765	0.419292	3.03842e-23
rs73799836	0.0888158	4.42141	9.806e-06	1.57195	0.115961	5.25622e-23
rs246327	0.236842	4.42092	9.828e-06	0.663271	0.507157	2.89797e-23
rs76441997	0.0544218	4.42073	9.837e-06	0.819658	0.412411	6.15363e-23
rs80059127	0.0596026	4.42044	9.85e-06	1.07619	0.281842	5.94576e-23
rs62377399	0.233333	4.41967	9.885e-06	5.05078	4.4e-07	1.97697e-21
rs116360691	0.0596026	4.41935	9.9e-06	0.406507	0.68437	5.79088e-23
rs30021	0.235099	4.41924	9.905e-06	0.349889	0.726422	2.73862e-23
rs246319	0.236842	4.41893	9.919e-06	0.505962	0.612883	2.78265e-23
rs364723	0.233553	4.41839	9.944e-06	0.431698	0.665961	2.76647e-23
rs7719991	0.0559211	4.41674	1.002e-05	2.59085	0.00957403	6.7092e-23
rs13172043	0.345395	4.41631	1.004e-05	1.2926	0.196149	3.13932e-23
rs35157167	0.233553	4.41631	1.004e-05	0.884282	0.376544	3.03345e-23
rs442911	0.233553	4.41631	1.004e-05	0.80765	0.419292	2.96728e-23
rs35847506	0.231788	4.41609	1.005e-05	1.95525	0.0505536	5.06916e-23
rs6864516	0.182119	4.41588	1.006e-05	1.54884	0.12142	4.18208e-23
rs337097	0.264901	4.41566	1.007e-05	2.34136	0.0192138	7.06782e-23
rs115334508	0.0596026	4.41502	1.01e-05	1.29226	0.196268	5.87005e-23
rs246268	0.236842	4.41502	1.01e-05	1.005	0.314895	3.11592e-23
rs1841993	0.233553	4.41353	1.017e-05	0.80765	0.419292	2.93105e-23
rs35339188	0.233553	4.41289	1.02e-05	0.416314	0.67718	2.69415e-23
rs77826682	0.0625	4.41247	1.022e-05	1.53237	0.12543	5.77848e-23
rs416763	0.233553	4.41162	1.026e-05	4.83373	1.34e-06	1.3838e-21
rs144885498	0.0164474	4.41162	1.026e-05	0.122801	0.902265	1.0456e-22
rs17148713	0.0625	4.41162	1.026e-05	1.05757	0.290251	5.59056e-23
rs10066691	0.195946	4.41099	1.029e-05	0.330569	0.74097	2.94505e-23
rs34707663	0.233553	4.41099	1.029e-05	0.368043	0.712841	2.65449e-23
rs76378303	0.06	4.41078	1.03e-05	2.47441	0.0133456	6.33074e-23
rs2045627	0.184211	4.41036	1.032e-05	0.419853	0.674593	3.0646e-23
rs35858098	0.233553	4.41036	1.032e-05	0.431698	0.665961	2.67015e-23
rs426877	0.233553	4.40994	1.034e-05	4.83373	1.34e-06	1.37357e-21
rs442427	0.233553	4.40744	1.046e-05	0.368043	0.712841	2.61329e-23
rs7732802	0.0559211	4.40703	1.048e-05	0.629527	0.529004	5.68619e-23
rs7709861	0.0625	4.40682	1.049e-05	0.418639	0.67548	5.35173e-23
rs142435931	0.0625	4.40497	1.058e-05	1.35936	0.174032	5.52434e-23
rs78513495	0.0604027	4.40476	1.059e-05	0.952272	0.340959	5.48416e-23
rs459138	0.266447	4.40415	1.062e-05	0.998302	0.318133	2.80938e-23
rs78763008	0.0756579	4.40394	1.063e-05	1.34025	0.180163	5.06864e-23
rs35334805	0.233553	4.40354	1.065e-05	0.884282	0.376544	2.86733e-23
rs34233716	0.233553	4.40333	1.066e-05	2.20484	0.0274655	5.73345e-23
rs36099390	0.233553	4.40333	1.066e-05	0.884282	0.376544	2.86476e-23
rs455708	0.266447	4.40333	1.066e-05	0.229731	0.818301	2.32407e-23
rs396941	0.233553	4.40232	1.071e-05	0.368043	0.712841	2.55502e-23
rs75127178	0.0625	4.40131	1.076e-05	2.96441	0.00303264	6.41478e-23
rs30051	0.236842	4.40131	1.076e-05	0.840199	0.400797	2.78291e-23
rs74867193	0.0131579	4.40111	1.077e-05	1.68443	0.0920995	1.11367e-22
rs1090305	0.266447	4.40111	1.077e-05	1.6898	0.0910662	3.9988e-23
rs62377430	0.233553	4.40111	1.077e-05	0.80765	0.419292	2.77495e-23
rs35699701	0.233553	4.40111	1.077e-05	0.368043	0.712841	2.54143e-23
rs27617	0.223684	4.4005	1.08e-05	0.966772	0.333658	2.95956e-23
rs76754385	0.0723684	4.3995	1.085e-05	2.74188	0.00610891	6.05081e-23
rs246269	0.236842	4.3991	1.087e-05	4.81663	1.46e-06	1.34761e-21
rs114894647	0.0427632	4.3991	1.087e-05	2.0247	0.0428977	6.53358e-23
rs75992041	0.0629139	4.3991	1.087e-05	2.98267	0.00285748	6.3569e-23
rs30039	0.236842	4.3983	1.091e-05	0.254816	0.798865	2.45822e-23
rs75793301	0.225166	4.39811	1.092e-05	2.34322	0.0191181	6.24467e-23
rs4555798	0.233553	4.39751	1.095e-05	2.20484	0.0274655	5.5884e-23
rs6859267	0.348684	4.39672	1.099e-05	0.509497	0.610404	2.06959e-23
rs62377424	0.233553	4.39613	1.102e-05	4.83373	1.34e-06	1.29254e-21
rs7727610	0.0657895	4.39573	1.104e-05	0.290847	0.771168	4.95578e-23
rs61734326	0.0690789	4.39534	1.106e-05	0.94478	0.344771	4.93911e-23
rs390234	0.233553	4.39416	1.112e-05	4.83373	1.34e-06	1.28144e-21
rs13155907	0.23	4.39338	1.116e-05	0.952787	0.340698	2.82439e-23
rs34348084	0.230263	4.39319	1.117e-05	0.515869	0.605946	2.53105e-23
rs2164773	0.233553	4.39299	1.118e-05	0.646402	0.518019	2.57304e-23
rs4544845	0.194631	4.39261	1.12e-05	1.59072	0.111672	3.78794e-23
rs77408621	0.0625	4.39241	1.121e-05	1.05757	0.290251	5.1375e-23
rs75394817	0.0625	4.39125	1.127e-05	1.35936	0.174032	5.20111e-23
rs337136	0.164474	4.39106	1.128e-05	0.1383	0.890003	2.95067e-23
rs10519689	0.0704698	4.39048	1.131e-05	1.47594	0.139961	4.97344e-23
rs149190742	0.0625	4.3901	1.133e-05	1.35936	0.174032	5.17483e-23
rs60711321	0.0888158	4.38971	1.135e-05	0.36899	0.712135	4.16201e-23
rs375464	0.476821	4.38971	1.135e-05	0.810395	0.417713	1.98364e-23
rs13185741	0.231788	4.38762	1.146e-05	0.108174	0.913858	2.35976e-23
rs13164134	0.233553	4.38762	1.146e-05	0.167924	0.866643	2.35186e-23
rs439739	0.235099	4.38743	1.147e-05	0.896305	0.37009	2.67398e-23
rs76646016	0.0533333	4.38686	1.15e-05	2.46823	0.0135784	5.88601e-23
rs116719711	0.0625	4.38273	1.172e-05	1.53237	0.12543	5.07056e-23
rs26372	0.233553	4.38255	1.173e-05	4.83373	1.34e-06	1.21776e-21
rs62383054	0.0756579	4.38218	1.175e-05	0.913522	0.360968	4.46088e-23
rs246313	0.215753	4.38181	1.177e-05	4.56945	4.89e-06	5.89176e-22
rs27976	0.236842	4.37978	1.188e-05	0.79458	0.426858	2.4995e-23
rs79193038	0.230263	4.37777	1.199e-05	1.03061	0.302724	2.69602e-23
rs448505	0.233553	4.37777	1.199e-05	0.878604	0.379616	2.5563e-23
rs371604	0.228477	4.37741	1.201e-05	1.00077	0.316937	2.67899e-23
rs78255934	0.0625	4.37614	1.208e-05	2.96441	0.00303264	5.74424e-23
rs10076288	0.35	4.37578	1.21e-05	1.39204	0.16391	2.78632e-23
rs76243029	0.0690789	4.37524	1.213e-05	2.80705	0.00499976	5.52461e-23
rs2399731	0.0690789	4.37488	1.215e-05	1.41663	0.15659	4.6619e-23
rs78846683	0.0690789	4.37488	1.215e-05	0.147061	0.883084	4.40419e-23
rs30034	0.236842	4.3747	1.216e-05	0.663271	0.507157	2.36495e-23
rs77384108	0.0743243	4.37363	1.222e-05	0.93898	0.347741	4.33903e-23
rs366172	0.236842	4.37345	1.223e-05	0.681646	0.495463	2.36211e-23
rs76656521	0.06	4.37309	1.225e-05	3.10488	0.00190356	5.79398e-23
rs6868518	0.407895	4.37273	1.227e-05	0.599882	0.548585	1.76769e-23
rs35799636	0.200658	4.37149	1.234e-05	1.65306	0.0983183	3.53779e-23
rs76267286	0.228477	4.37114	1.236e-05	0.714945	0.474643	2.39372e-23
rs30054	0.235099	4.37096	1.237e-05	2.23839	0.0251956	5.09977e-23
rs17148756	0.0596026	4.37061	1.239e-05	2.7379	0.0061833	5.48154e-23
rs7723298	0.0559211	4.36903	1.248e-05	0.9849	0.324673	4.86732e-23
rs76573718	0.0625	4.36903	1.248e-05	1.35936	0.174032	4.71894e-23
rs74652806	0.0625	4.36885	1.249e-05	1.35936	0.174032	4.71534e-23
rs7706555	0.38255	4.36781	1.255e-05	0.939787	0.347327	2.04142e-23
rs154506	0.236842	4.36763	1.256e-05	0.506807	0.61229	2.22158e-23
rs76019070	0.0592105	4.36694	1.26e-05	0.454568	0.64942	4.61927e-23
rs79161700	0.0559211	4.36625	1.264e-05	1.73486	0.0827658	5.00273e-23
rs17148670	0.062069	4.36625	1.264e-05	1.42747	0.153445	4.69189e-23
rs12513587	0.191489	4.36625	1.264e-05	1.59039	0.111747	3.36055e-23
rs76157779	0.0625	4.3659	1.266e-05	0.418639	0.67548	4.47286e-23
rs142710530	0.0629139	4.36556	1.268e-05	0.365534	0.714713	4.44755e-23
rs77744185	0.0738255	4.3647	1.273e-05	0.921332	0.356877	4.18169e-23
rs154502	0.233553	4.36384	1.278e-05	4.83373	1.34e-06	1.12211e-21
rs434432	0.233553	4.36384	1.278e-05	4.83373	1.34e-06	1.12211e-21
rs383638	0.231788	4.3635	1.28e-05	0.690345	0.489977	2.29565e-23
rs30029	0.236842	4.3635	1.28e-05	0.254816	0.798865	2.11061e-23
rs255286	0.0298013	4.36281	1.284e-05	1.93607	0.0528596	6.48001e-23
rs78114667	0.0559211	4.36179	1.29e-05	1.73486	0.0827658	4.90653e-23
rs78210709	0.0559211	4.36011	1.3e-05	0.629527	0.529004	4.62963e-23
rs80219415	0.0625	4.35927	1.305e-05	1.53237	0.12543	4.57646e-23
rs77089700	0.0888158	4.35726	1.317e-05	0.156829	0.87538	3.59533e-23
rs152039	0.233553	4.35693	1.319e-05	0.646402	0.518019	2.19752e-23
rs79865015	0.0657895	4.35627	1.323e-05	1.24307	0.213843	4.3328e-23
rs6860915	0.180921	4.3561	1.324e-05	0.446261	0.655409	2.44383e-23
rs465259	0.266447	4.35594	1.325e-05	2.77082	0.0055916	8.48913e-23
rs8180430	0.0296053	4.35594	1.325e-05	1.94662	0.0515803	6.30936e-23
rs153876	0.0296053	4.3556	1.327e-05	0.728838	0.466101	6.18335e-23
rs171724	0.0433333	4.35527	1.329e-05	0.798339	0.424674	5.14735e-23
rs246271	0.233553	4.35511	1.33e-05	1.963	0.0496464	3.91077e-23
rs144597	0.233553	4.35495	1.331e-05	0.416314	0.67718	2.08987e-23
rs1972627	0.284768	4.3538	1.338e-05	0.980699	0.326741	2.19264e-23
rs76149633	0.0559211	4.35233	1.347e-05	2.59085	0.00957403	5.05921e-23
rs154501	0.233553	4.35216	1.348e-05	0.368043	0.712841	2.05147e-23
rs76701297	0.0723684	4.35184	1.35e-05	1.31964	0.186955	4.1031e-23
rs154497	0.233553	4.35054	1.358e-05	0.884282	0.376544	2.27383e-23
rs45551539	0.233553	4.35006	1.361e-05	2.20484	0.0274655	4.54122e-23
rs35256179	0.231788	4.34926	1.366e-05	2.21214	0.0269571	4.52608e-23
rs74918124	0.0596026	4.34894	1.368e-05	0.323993	0.745943	4.24799e-23
rs257816	0.233553	4.34829	1.372e-05	0.646402	0.518019	2.11648e-23
rs77298376	0.0427632	4.34798	1.374e-05	1.81575	0.0694083	5.1765e-23
rs78815427	0.0612245	4.3467	1.382e-05	1.3234	0.185703	4.30781e-23
rs72789850	0.0331126	4.34512	1.392e-05	2.56353	0.0103613	5.84394e-23
rs246311	0.236842	4.33828	1.436e-05	0.840199	0.400797	2.11306e-23
rs665180	0.264901	4.33752	1.441e-05	0.0848797	0.932357	1.73668e-23
rs35479600	0.231788	4.33737	1.442e-05	2.35107	0.0187197	4.78057e-23
rs304377	0.0463576	4.33721	1.443e-05	0.956539	0.3388	4.62476e-23
rs30075	0.235099	4.33661	1.447e-05	1.78688	0.0739576	3.22064e-23
rs466097	0.0789474	4.33539	1.455e-05	0.051721	0.958751	3.46407e-23
rs12657118	0.18543	4.33464	1.46e-05	1.64111	0.100774	3.03358e-23
rs6877009	0.0646259	4.33389	1.465e-05	1.3292	0.183781	3.98238e-23
rs62376370	0.0789474	4.33344	1.468e-05	0.161364	0.871807	3.43763e-23
rs42246	0.236842	4.3315	1.481e-05	2.22204	0.0262809	4.26498e-23
rs381007	0.233553	4.32987	1.492e-05	0.431698	0.665961	1.87842e-23
rs74582063	0.0164474	4.32839	1.502e-05	0.981801	0.326198	7.2853e-23
rs1090302	0.266447	4.32606	1.518e-05	0.302883	0.761979	1.67159e-23
rs154500	0.240132	4.32232	1.544e-05	0.463208	0.643215	1.79607e-23
rs538424	0.233553	4.32217	1.545e-05	0.167924	0.866643	1.76872e-23
rs153881	0.0296053	4.32189	1.547e-05	1.1205	0.262502	5.36493e-23
rs56206673	0.230263	4.32132	1.551e-05	1.18681	0.235304	2.23894e-23
rs337117	0.259868	4.31905	1.567e-05	1.25	0.211301	2.18543e-23
rs154496	0.243421	4.31709	1.581e-05	1.25324	0.21012	2.21829e-23
rs465210	0.266447	4.3157	1.591e-05	0.998302	0.318133	1.91052e-23
rs72798802	0.151316	4.31528	1.594e-05	0.773663	0.43913	2.35752e-23
rs965821	0.368421	4.315	1.596e-05	0.225792	0.821363	1.33915e-23
rs626005	0.259868	4.31418	1.602e-05	0.41531	0.677915	1.63875e-23
rs4836242	0.190789	4.31307	1.61e-05	1.1557	0.247805	2.29505e-23
rs55671644	0.230263	4.31307	1.61e-05	0.723373	0.469451	1.85479e-23
rs163187	0.263333	4.31075	1.627e-05	0.259195	0.795485	1.57321e-23
rs67474671	0.0298013	4.31062	1.628e-05	0.162223	0.87113	5.05838e-23
rs34938313	0.189189	4.3098	1.634e-05	0.325107	0.7451	1.93449e-23
rs12658694	0.194631	4.30886	1.641e-05	0.195848	0.844729	1.87472e-23
rs12520739	0.43	4.30872	1.642e-05	0.682258	0.495076	1.35655e-23
rs76758130	0.230263	4.30818	1.646e-05	0.723373	0.469451	1.81611e-23
rs30059	0.236842	4.30792	1.648e-05	0.505962	0.612883	1.71442e-23
rs11241705	0.427632	4.30751	1.651e-05	0.725789	0.467968	1.37023e-23
rs12658715	0.193333	4.30698	1.655e-05	1.37576	0.168897	2.39872e-23
rs255666	0.263158	4.30591	1.663e-05	1.93612	0.0528532	3.14634e-23
rs13161602	0.183333	4.30261	1.688e-05	1.67953	0.0930485	2.69394e-23
rs461076	0.258278	4.30261	1.688e-05	0.0857276	0.931683	1.51863e-23
rs77691727	0.226974	4.30248	1.689e-05	0.137544	0.890601	1.63966e-23
rs6897004	0.0723684	4.30195	1.693e-05	1.26623	0.205432	3.29259e-23
rs66555458	0.184211	4.3013	1.698e-05	0.353061	0.724043	1.89335e-23
rs337093	0.243333	4.30039	1.705e-05	0.125354	0.900243	1.56841e-23
rs13162058	0.190789	4.29896	1.716e-05	0.0989147	0.921206	1.80686e-23
rs2914587	0.288591	4.2987	1.718e-05	1.35976	0.173906	2.05243e-23
rs10071135	0.365132	4.29832	1.721e-05	1.23509	0.216796	1.78695e-23
rs61619453	0.0328947	4.29703	1.731e-05	1.82797	0.0675538	4.65479e-23
rs80135866	0.0709459	4.29461	1.75e-05	0.47727	0.63317	3.09254e-23
rs11959808	0.28	4.29096	1.779e-05	0.0361597	0.971155	1.39672e-23
rs12515732	0.430464	4.29009	1.786e-05	1.47687	0.13971	1.97177e-23
rs26827	0.180921	4.28947	1.791e-05	0.8425	0.399508	1.95271e-23
rs78197316	0.226974	4.28885	1.796e-05	0.26017	0.794733	1.55931e-23
rs59201928	0.108553	4.2886	1.798e-05	2.57525	0.0100167	3.5141e-23
rs62377764	0.0789474	4.28725	1.809e-05	0.547716	0.583887	2.84444e-23
rs6881135	0.384615	4.28541	1.824e-05	2.51736	0.0118239	5.08082e-23
rs144598	0.235099	4.28541	1.824e-05	0.615717	0.538081	1.59822e-23
rs78631153	0.228477	4.28432	1.833e-05	0.00220333	0.998242	1.50717e-23
rs6862193	0.10596	4.28396	1.836e-05	1.40993	0.158559	2.65586e-23
rs139315943	0.25	4.28059	1.864e-05	0.431785	0.665898	1.46726e-23
rs34718272	0.1875	4.27964	1.872e-05	1.16584	0.243678	2.00759e-23
rs80114317	0.230263	4.27952	1.873e-05	0.993273	0.320577	1.73936e-23
rs12173169	0.192568	4.2794	1.874e-05	1.45459	0.145783	2.19608e-23
rs12655985	0.190789	4.2788	1.879e-05	0.533876	0.593427	1.71977e-23
rs6862182	0.108553	4.27798	1.886e-05	1.5768	0.114841	2.64264e-23
rs11241656	0.190789	4.2775	1.89e-05	1.55901	0.118993	2.28264e-23
rs4392651	0.200658	4.27703	1.894e-05	1.2807	0.200298	2.01355e-23
rs6896236	0.0723684	4.27446	1.916e-05	1.26713	0.205109	2.92681e-23
rs73799837	0.10596	4.27111	1.945e-05	1.41892	0.155923	2.51746e-23
rs12658008	0.21	4.26883	1.965e-05	1.32144	0.186355	1.94546e-23
rs2731646	0.447368	4.26804	1.972e-05	0.897022	0.369707	1.23928e-23
rs11739802	0.230263	4.26534	1.996e-05	2.09382	0.036276	2.94112e-23
rs4397157	0.210526	4.265	1.999e-05	1.76438	0.0776685	2.34569e-23
rs182505	0.0427632	4.26467	2.002e-05	0.236146	0.813319	3.48245e-23
rs6865819	0.296667	4.26456	2.003e-05	0.26989	0.787245	1.21271e-23
rs78746596	0.230263	4.26433	2.005e-05	0.522752	0.601147	1.44147e-23
rs79858406	0.0723684	4.26245	2.022e-05	1.05309	0.292299	2.73787e-23
rs146665132	0.25	4.2571	2.071e-05	1.48045	0.138752	1.89983e-23
rs725638	0.190789	4.25591	2.082e-05	0.609146	0.542428	1.58082e-23
rs1990890	0.230263	4.25527	2.088e-05	1.02579	0.304992	1.59007e-23
rs6595412	0.365132	4.25505	2.09e-05	1.84256	0.065393	2.32925e-23
rs840464	0.457237	4.25505	2.09e-05	1.31049	0.190029	1.48982e-23
rs154510	0.230263	4.25495	2.091e-05	0.597475	0.55019	1.41362e-23
rs72790683	0.0592105	4.25356	2.104e-05	1.83019	0.0672213	3.03327e-23
rs36092743	0.192053	4.25197	2.119e-05	0.476629	0.633626	1.51723e-23
rs79960462	0.07	4.24924	2.145e-05	0.9866	0.323839	2.61741e-23
rs6890921	0.0695364	4.24851	2.152e-05	1.13575	0.25606	2.64129e-23
rs394749	0.256579	4.24695	2.167e-05	1.67514	0.0939067	2.03965e-23
rs3797072	0.186667	4.24448	2.191e-05	2.13677	0.0326167	2.61985e-23
rs77910830	0.259868	4.24387	2.197e-05	0.522095	0.601604	1.24769e-23
rs13163382	0.190789	4.24214	2.214e-05	0.475981	0.634088	1.45957e-23
rs12653647	0.192053	4.24133	2.222e-05	1.12586	0.260225	1.669e-23
rs140989174	0.259868	4.23653	2.27e-05	0.119672	0.904743	1.14073e-23
rs30048	0.243421	4.23018	2.335e-05	2.04263	0.0410888	2.42384e-23
rs115968765	0.256944	4.23009	2.336e-05	1.6951	0.0900556	1.8974e-23
rs4269288	0.301325	4.22827	2.355e-05	0.647566	0.517266	1.11368e-23
rs3797071	0.197987	4.2275	2.363e-05	1.35848	0.17431	1.68426e-23
rs1835009	0.344595	4.22542	2.385e-05	1.43612	0.150967	1.50857e-23
rs12657773	0.190789	4.22429	2.397e-05	0.0989147	0.921206	1.31444e-23
rs13159710	0.182119	4.22176	2.424e-05	0.288418	0.773027	1.34935e-23
rs115401323	0.0592105	4.21973	2.446e-05	1.08671	0.277163	2.5082e-23
rs12518529	0.190789	4.21927	2.451e-05	0.475981	0.634088	1.32497e-23
rs171777	0.490132	4.21625	2.484e-05	0.171143	0.864111	7.83022e-24
rs2956540	0.433775	4.21607	2.486e-05	0.314951	0.752799	8.20137e-24
rs3776190	0.190789	4.21507	2.497e-05	2.07892	0.0376246	2.25867e-23
rs4836244	0.364583	4.2098	2.556e-05	0.131482	0.895394	8.62649e-24
rs11241658	0.186667	4.20786	2.578e-05	1.82912	0.0673817	1.92413e-23
rs17149663	0.190789	4.20733	2.584e-05	1.45639	0.145286	1.62589e-23
rs9784689	0.348993	4.20681	2.59e-05	0.832666	0.405033	1.00766e-23
rs10519693	0.0738255	4.20655	2.593e-05	0.444298	0.656827	2.08048e-23
rs72794698	0.190789	4.20559	2.604e-05	0.0989147	0.921206	1.21486e-23
rs2731657	0.451049	4.20533	2.607e-05	0.277271	0.781572	7.90162e-24
rs13169548	0.180921	4.2001	2.668e-05	1.82122	0.0685728	1.86249e-23
rs13188148	0.190789	4.19976	2.672e-05	1.72938	0.0837407	1.77046e-23
rs34295220	0.187075	4.19917	2.679e-05	0.437563	0.661703	1.23102e-23
rs4637581	0.200658	4.19765	2.697e-05	0.0202775	0.983822	1.1395e-23
rs2161156	0.192053	4.19715	2.703e-05	2.00918	0.044518	2.01344e-23
rs2161157	0.190789	4.19606	2.716e-05	1.72938	0.0837407	1.74318e-23
rs34242791	0.180921	4.19531	2.725e-05	1.53181	0.125569	1.61394e-23
rs10463755	0.198675	4.19448	2.735e-05	1.26136	0.207178	1.41409e-23
rs13170265	0.190789	4.18883	2.804e-05	1.1557	0.247805	1.35349e-23
rs13186221	0.188356	4.18641	2.834e-05	1.90368	0.0569523	1.80479e-23
rs7718104	0.190789	4.18617	2.837e-05	1.55901	0.118993	1.55099e-23
rs3776189	0.1875	4.18561	2.844e-05	1.63397	0.102266	1.60202e-23
rs425341	0.264901	4.18149	2.896e-05	1.7484	0.0803942	1.61991e-23
rs114672577	0.0164474	4.17868	2.932e-05	0.550673	0.581858	3.85362e-23
rs10077530	0.259868	4.17861	2.933e-05	1.35445	0.175592	1.26652e-23
rs7735211	0.183333	4.17853	2.934e-05	1.78386	0.0744464	1.66721e-23
rs11241668	0.151316	4.1753	2.976e-05	0.496417	0.6196	1.25662e-23
rs12055325	0.151316	4.17407	2.992e-05	0.364935	0.71516	1.23622e-23
rs4626363	0.188742	4.17278	3.009e-05	1.74516	0.080957	1.60249e-23
rs12152928	0.421233	4.1709	3.034e-05	0.0900959	0.928211	6.83444e-24
rs115796963	0.253289	4.16985	3.048e-05	0.272805	0.785003	8.956e-24
rs4637543	0.151316	4.16903	3.059e-05	0.918481	0.358367	1.29916e-23
rs4835897	0.365132	4.16881	3.062e-05	0.715002	0.474608	8.09079e-24
rs13185252	0.190789	4.16314	3.139e-05	1.1557	0.247805	1.21585e-23
rs55746012	0.151316	4.163	3.141e-05	1.40676	0.159498	1.41846e-23
rs13178228	0.1875	4.16104	3.168e-05	0.120235	0.904297	1.01496e-23
rs4385206	0.149007	4.15882	3.199e-05	1.1457	0.251921	1.31257e-23
rs11738330	0.210526	4.15683	3.227e-05	1.76438	0.0776685	1.48756e-23
rs78996378	0.0394737	4.1545	3.26e-05	2.21205	0.0269629	2.39223e-23
rs246285	0.25	4.15366	3.272e-05	0.971595	0.331252	9.81722e-24
rs114335122	0.268966	4.15303	3.281e-05	1.30797	0.190883	1.10023e-23
rs11241669	0.154605	4.15178	3.299e-05	1.71106	0.0870707	1.48302e-23
rs4559030	0.188742	4.15067	3.315e-05	1.7591	0.078561	1.47134e-23
rs11951919	0.0263158	4.1506	3.316e-05	0.69997	0.483946	2.73822e-23
rs1698060	0.0298013	4.14936	3.334e-05	0.156509	0.875632	2.55903e-23
rs6880211	0.151316	4.14799	3.354e-05	0.773663	0.43913	1.16169e-23
rs4333309	0.151316	4.14684	3.371e-05	0.918481	0.358367	1.18467e-23
rs4895338	0.197368	4.1467	3.373e-05	1.5211	0.128234	1.28849e-23
rs9637909	0.194079	4.14326	3.424e-05	1.81069	0.0701888	1.45837e-23
rs140546484	0.0559211	4.14246	3.436e-05	0.9849	0.324673	1.85681e-23
rs17148765	0.0761589	4.14199	3.443e-05	0.443916	0.657103	1.56375e-23
rs34953289	0.152778	4.13856	3.495e-05	0.864885	0.387102	1.13119e-23
rs10055362	0.0657895	4.13627	3.53e-05	0.515777	0.60601	1.64701e-23
rs388207	0.264901	4.13458	3.556e-05	0.146482	0.883541	7.37296e-24
rs17150847	0.0888158	4.13189	3.598e-05	0.295969	0.767254	1.38102e-23
rs75965538	0.0529801	4.13048	3.62e-05	1.54056	0.123423	1.85733e-23
rs1437624	0.146667	4.12846	3.652e-05	0.203312	0.838891	1.03384e-23
rs55708726	0.119205	4.1284	3.653e-05	1.53061	0.125865	1.36081e-23
rs4352626	0.1875	4.12777	3.663e-05	0.0730089	0.941799	8.85371e-24
rs17405895	0.258389	4.12764	3.665e-05	2.06361	0.0390546	1.62091e-23
rs10463760	0.149007	4.12746	3.668e-05	0.30123	0.763239	1.02426e-23
rs142124093	0.0197368	4.12434	3.718e-05	0.333329	0.738886	2.81776e-23
rs12653397	0.146667	4.12415	3.721e-05	1.32841	0.184044	1.19382e-23
rs10463761	0.145695	4.12415	3.721e-05	0.727542	0.466894	1.06643e-23
rs11241670	0.151316	4.12403	3.723e-05	0.549119	0.582924	1.02145e-23
rs4438905	0.18543	4.12298	3.74e-05	2.22746	0.0259165	1.67121e-23
rs7719479	0.195364	4.11938	3.799e-05	0.129525	0.896942	8.35534e-24
rs1047484	0.259868	4.11859	3.812e-05	2.04141	0.0412098	1.52722e-23
rs4327619	0.195364	4.11606	3.854e-05	1.97899	0.0478167	1.42305e-23
rs6884312	0.394737	4.11517	3.869e-05	0.991614	0.321386	7.06625e-24
rs3756362	0.388158	4.11463	3.878e-05	1.0711	0.284125	7.39254e-24
rs111295980	0.259868	4.11097	3.94e-05	1.06925	0.284955	8.41568e-24
rs13160266	0.194079	4.11097	3.94e-05	0.213299	0.831094	8.12958e-24
rs115155444	0.0559211	4.11056	3.947e-05	2.59085	0.00957403	1.81985e-23
rs72799731	0.0986395	4.1091	3.972e-05	1.97927	0.0477851	1.44472e-23
rs7737785	0.433333	4.10841	3.984e-05	1.44434	0.148642	8.95957e-24
rs12055256	0.148026	4.10788	3.993e-05	0.392469	0.694712	9.53795e-24
rs72787559	0.105263	4.10501	4.043e-05	0.181228	0.856189	1.12571e-23
rs486888	0.0761589	4.10427	4.056e-05	1.80997	0.0703004	1.47697e-23
rs72798801	0.151316	4.10319	4.075e-05	0.549119	0.582924	9.37532e-24
rs10900759	0.391447	4.09975	4.136e-05	2.06284	0.0391281	1.51249e-23
rs1478419	0.421053	4.09813	4.165e-05	0.899026	0.368639	6.16186e-24
rs12055251	0.148026	4.09708	4.184e-05	0.8599	0.389844	9.6532e-24
rs7702530	0.197368	4.09307	4.257e-05	1.53474	0.124847	1.03743e-23
rs7737288	0.424342	4.0922	4.273e-05	1.71004	0.0872583	1.04891e-23
rs35073073	0.1875	4.09166	4.283e-05	1.7707	0.0766113	1.15451e-23
rs4379232	0.18543	4.08742	4.362e-05	1.94083	0.0522788	1.23563e-23
rs75449813	0.246711	4.08504	4.407e-05	1.62527	0.104104	1.00799e-23
rs35801915	0.190789	4.08493	4.409e-05	2.07892	0.0376246	1.31626e-23
rs74623506	0.233553	4.08409	4.425e-05	0.654076	0.513063	6.92116e-24
rs12517762	0.198675	4.08289	4.448e-05	1.17789	0.23884	8.66147e-24
rs114337292	0.259868	4.08257	4.454e-05	1.33745	0.181075	8.44307e-24
rs6880221	0.259868	4.08003	4.503e-05	1.27459	0.202454	8.10559e-24
rs17408604	0.259868	4.07884	4.526e-05	1.70779	0.0876751	1.02477e-23
rs3797534	0.436242	4.07869	4.529e-05	1.87032	0.0614398	1.15259e-23
rs12514396	0.190789	4.07741	4.554e-05	0.533876	0.593427	7.4149e-24
rs840461	0.457237	4.07665	4.569e-05	0.152714	0.878624	4.48354e-24
rs7721782	0.230263	4.07482	4.605e-05	0.576864	0.564031	6.60911e-24
rs7706723	0.210526	4.07201	4.661e-05	1.22599	0.220203	8.24985e-24
rs10044921	0.259868	4.07046	4.692e-05	0.870665	0.383937	6.61129e-24
rs74455127	0.259868	4.06424	4.819e-05	1.27459	0.202454	7.60078e-24
rs1545696	0.394737	4.06264	4.852e-05	0.00163934	0.998692	4.44675e-24
rs7444178	0.422297	4.05963	4.915e-05	0.133782	0.893575	4.32101e-24
rs74794493	0.0540541	4.05605	4.991e-05	2.45518	0.0140815	1.44856e-23
rs9327320	0.424658	4.05605	4.991e-05	1.27899	0.200899	6.46157e-24
rs11241681	0.263158	4.05321	5.052e-05	0.801298	0.422959	6.01891e-24
rs10213687	0.261589	4.05302	5.056e-05	0.244902	0.806532	5.36346e-24
rs144922672	0.0430464	4.05242	5.069e-05	0.601743	0.547345	1.44218e-23
rs255243	0.0690789	4.05233	5.071e-05	0.515505	0.6062	1.14006e-23
rs11952685	0.438356	4.04524	5.227e-05	1.53685	0.124329	7.43873e-24
rs141828010	0.013245	4.04181	5.304e-05	1.44192	0.149326	2.44222e-23
rs111524059	0.259868	4.04128	5.316e-05	1.06925	0.284955	6.33493e-24
rs4466161	0.302632	4.04097	5.323e-05	0.44547	0.65598	4.88238e-24
rs58036212	0.167785	4.038	5.391e-05	0.162604	0.87083	6.63827e-24
rs7723425	0.0756579	4.03674	5.42e-05	0.0521264	0.958428	1.01652e-23
rs7445162	0.11745	4.03583	5.441e-05	1.63001	0.1031	9.55687e-24
rs255664	0.259868	4.03347	5.496e-05	1.47376	0.140545	7.45507e-24
rs17473342	0.263514	4.03045	5.567e-05	1.00798	0.313465	5.8985e-24
rs2407403	0.253289	4.02889	5.604e-05	0.558292	0.576645	5.21087e-24
rs7731697	0.263158	4.0276	5.635e-05	2.18098	0.0291849	1.17587e-23
rs11749673	0.259868	4.02593	5.675e-05	1.40981	0.158595	6.97198e-24
rs56006955	0.264901	4.02313	5.743e-05	0.129983	0.89658	4.72603e-24
rs79535450	0.273649	4.01999	5.82e-05	1.29902	0.193936	6.32984e-24
rs73799832	0.0756579	4.01943	5.834e-05	1.34317	0.179216	1.00253e-23
rs28501242	0.121711	4.01922	5.839e-05	1.44134	0.149488	8.51083e-24
rs11951466	0.0427632	4.01902	5.844e-05	1.19351	0.232669	1.28024e-23
rs79413938	0.256579	4.0163	5.912e-05	1.43207	0.152124	6.80216e-24
rs77774646	0.0822368	4.01447	5.958e-05	0.258549	0.795983	8.91947e-24
rs11748094	0.265306	4.01124	6.04e-05	1.28364	0.199269	6.12229e-24
rs6595439	0.256579	4.00736	6.14e-05	1.42244	0.1549	6.52961e-24
rs75107956	0.027972	4.00518	6.197e-05	0.335233	0.737449	1.46798e-23
rs17473944	0.259868	4.0051	6.199e-05	1.70779	0.0876751	7.60682e-24
rs13179691	0.0263158	4.00415	6.224e-05	0.537561	0.59088	1.50673e-23
rs10519723	0.259868	4.00332	6.246e-05	1.33745	0.181075	6.12868e-24
rs2914596	0.118421	4.00264	6.264e-05	1.63496	0.102057	8.37052e-24
rs2914589	0.125	3.99472	6.477e-05	0.301542	0.763001	6.58756e-24
rs143367698	0.0231788	3.99439	6.486e-05	0.0837314	0.93327	1.53922e-23
rs7703751	0.268212	3.99385	6.501e-05	1.46699	0.142379	6.27364e-24
rs6898332	0.305921	3.99239	6.541e-05	0.645766	0.518431	4.18117e-24
rs7737667	0.274834	3.99019	6.602e-05	0.0662786	0.947156	4.03334e-24
rs2972348	0.125	3.99001	6.607e-05	0.301542	0.763001	6.46485e-24
rs35825	0.266667	3.98929	6.627e-05	0.218198	0.827275	4.09571e-24
rs7716050	0.0723684	3.98346	6.792e-05	0.900294	0.367964	8.5967e-24
rs1080043	0.4375	3.98321	6.799e-05	0.0701189	0.944099	3.09735e-24
rs76431217	0.265306	3.98262	6.816e-05	1.23523	0.216746	5.33868e-24
rs145560333	0.0690789	3.98057	6.875e-05	0.198375	0.842752	8.49171e-24
rs10038345	0.44	3.97978	6.898e-05	0.160998	0.872095	3.06951e-24
rs62381257	0.144737	3.9795	6.906e-05	0.349275	0.726883	5.72046e-24
rs9327298	0.266447	3.97673	6.987e-05	1.09478	0.273614	4.8876e-24
rs17407759	0.260135	3.97311	7.094e-05	0.294703	0.768221	3.98275e-24
rs17475188	0.269737	3.96974	7.195e-05	1.64533	0.0999011	6.34594e-24
rs60817479	0.0723684	3.96902	7.217e-05	1.26364	0.206359	8.30105e-24
rs6867563	0.4375	3.96518	7.334e-05	1.08113	0.279639	3.93142e-24
rs79039872	0.0131579	3.96443	7.357e-05	0.727341	0.467017	1.7953e-23
rs2972709	0.114865	3.96405	7.369e-05	0.235281	0.813991	6.10697e-24
rs10463763	0.423841	3.96208	7.43e-05	2.15742	0.0309733	9.78253e-24
rs10064399	0.4375	3.96198	7.433e-05	1.08113	0.279639	3.88188e-24
rs10037048	0.424342	3.95851	7.542e-05	0.409366	0.682271	2.95557e-24
rs10037054	0.424342	3.95589	7.625e-05	0.880307	0.378693	3.43446e-24
rs17391035	0.0463576	3.9516	7.763e-05	1.51404	0.130016	9.54095e-24
rs4629626	0.240132	3.94848	7.865e-05	0.441373	0.658943	3.8421e-24
rs10477625	0.119205	3.9462	7.94e-05	1.32407	0.18548	6.26196e-24
rs6887967	0.273026	3.94572	7.956e-05	1.49955	0.133732	5.2656e-24
rs10477626	0.125	3.94494	7.982e-05	0.171722	0.863656	5.38158e-24
rs10059408	0.121711	3.94335	8.035e-05	1.44134	0.149488	6.2925e-24
rs55994234	0.164474	3.94119	8.108e-05	0.665536	0.505708	4.75547e-24
rs13169955	0.230263	3.94095	8.116e-05	0.92973	0.352511	4.26017e-24
rs2972710	0.115646	3.94062	8.127e-05	0.0572199	0.95437	5.51932e-24
rs17473412	0.263514	3.94051	8.131e-05	1.67916	0.09312	5.74978e-24
rs4895340	0.125	3.94048	8.132e-05	0.171722	0.863656	5.28773e-24
rs4895341	0.125	3.93757	8.231e-05	0.171722	0.863656	5.22761e-24
rs11241625	0.228188	3.93734	8.239e-05	1.80855	0.0705206	6.21883e-24
rs171546	0.144737	3.93705	8.249e-05	0.401113	0.688337	4.86323e-24
rs12659827	0.240132	3.93424	8.346e-05	0.997195	0.31867	4.16294e-24
rs6869777	0.126667	3.93209	8.421e-05	0.196603	0.844138	5.08659e-24
rs2731647	0.493333	3.93132	8.448e-05	0.673818	0.500427	2.7666e-24
rs10039114	0.426667	3.92785	8.571e-05	1.7093	0.0873963	5.41477e-24
rs79279526	0.121711	3.92785	8.571e-05	0.244366	0.806947	5.11902e-24
rs35430855	0.424342	3.92709	8.598e-05	2.90399	0.00368444	2.32038e-23
rs62383055	0.0526316	3.9265	8.619e-05	0.44923	0.653266	7.89149e-24
rs2972346	0.231788	3.92636	8.624e-05	1.0987	0.271901	4.24433e-24
rs34325182	0.0723684	3.92553	8.654e-05	2.66368	0.00772905	8.17788e-24
rs11745493	0.276316	3.92342	8.73e-05	1.18396	0.23643	4.06665e-24
rs4524536	0.240132	3.92334	8.733e-05	0.593174	0.553065	3.57465e-24
rs4895339	0.12	3.92273	8.755e-05	0.463207	0.643216	5.11672e-24
rs114753004	0.124161	3.92265	8.758e-05	0.300492	0.763802	4.97837e-24
rs73795214	0.12	3.92213	8.777e-05	0.469428	0.638764	5.10667e-24
rs12653020	0.241722	3.92194	8.784e-05	0.954762	0.339698	3.90097e-24
rs6875633	0.108392	3.92153	8.799e-05	1.36277	0.172954	5.91623e-24
rs13181055	0.240132	3.9197	8.866e-05	0.997195	0.31867	3.93189e-24
rs1366074	0.426667	3.91818	8.922e-05	1.54656	0.121969	4.53463e-24
rs10038586	0.430921	3.91683	8.972e-05	1.67198	0.0945277	5.01954e-24
rs12513596	0.231293	3.9156	9.018e-05	1.34657	0.17812	4.48939e-24
rs163189	0.174342	3.91555	9.02e-05	0.0808076	0.935595	3.9471e-24
rs1004434	0.276667	3.91514	9.035e-05	1.35292	0.176081	4.28262e-24
rs304386	0.243421	3.91432	9.066e-05	1.79737	0.0722763	5.67097e-24
rs13180981	0.240132	3.91281	9.123e-05	0.593174	0.553065	3.43014e-24
rs13356899	0.118421	3.91117	9.185e-05	0.677462	0.498113	5.00487e-24
rs10064604	0.121711	3.91075	9.201e-05	1.53614	0.124504	5.65022e-24
rs7444982	0.238411	3.90975	9.239e-05	0.554356	0.579335	3.38163e-24
rs12522925	0.241722	3.90965	9.243e-05	1.49416	0.135133	4.65977e-24
rs17148577	0.128289	3.90879	9.276e-05	2.665	0.00769876	8.01564e-24
rs13180840	0.240132	3.90861	9.283e-05	0.997195	0.31867	3.76488e-24
rs13164851	0.241722	3.90788	9.311e-05	1.49416	0.135133	4.62763e-24
rs4496732	0.120805	3.90749	9.326e-05	0.69459	0.487312	4.89578e-24
rs12518706	0.231544	3.9071	9.341e-05	0.840873	0.400419	3.62733e-24
rs11749384	0.240132	3.907	9.345e-05	1.44796	0.147628	4.5146e-24
rs4478351	0.240132	3.90578	9.392e-05	1.44796	0.147628	4.49326e-24
rs10900753	0.233108	3.90563	9.398e-05	0.85207	0.394175	3.6129e-24
rs12659892	0.241722	3.90563	9.398e-05	0.541525	0.588146	3.29267e-24
rs13165224	0.234899	3.90527	9.412e-05	0.416235	0.677238	3.27826e-24
rs4583915	0.240132	3.90499	9.423e-05	0.441373	0.658943	3.23904e-24
rs12520261	0.236667	3.90338	9.486e-05	0.258582	0.795958	3.17832e-24
rs6875515	0.276316	3.90261	9.516e-05	0.0255579	0.97961	2.83843e-24
rs6861261	0.240132	3.90183	9.547e-05	0.997195	0.31867	3.6665e-24
rs11740716	0.258389	3.90134	9.566e-05	1.36955	0.170828	4.16751e-24
rs35826	0.258278	3.90074	9.59e-05	0.143115	0.886199	2.92941e-24
rs11241624	0.240132	3.89996	9.621e-05	1.44796	0.147628	4.39222e-24
rs34839128	0.0230263	3.89955	9.637e-05	0.321333	0.747958	1.06284e-23
rs77852008	0.121711	3.89943	9.642e-05	1.44134	0.149488	5.29709e-24
rs12523360	0.235099	3.89908	9.656e-05	0.569802	0.568812	3.2729e-24
rs139511071	0.240132	3.8979	9.703e-05	0.593174	0.553065	3.23621e-24
rs246278	0.151316	3.89685	9.745e-05	0.879358	0.379207	4.30927e-24
rs56276581	0.0328947	3.89661	9.755e-05	0.534605	0.592923	8.84593e-24
rs9327238	0.12069	3.89594	9.782e-05	1.48348	0.137946	5.26939e-24
rs12655618	0.241722	3.89225	9.932e-05	1.49416	0.135133	4.35398e-24
rs4383744	0.238411	3.89208	9.939e-05	0.390462	0.696195	3.07521e-24
rs10900754	0.236667	3.89161	9.958e-05	1.83275	0.0668397	5.27056e-24
rs13187834	0.0789474	3.88962	0.0001004	1.59951	0.109707	6.04886e-24
rs72791799	0.0427632	3.88938	0.0001005	1.25129	0.21083	7.6831e-24
rs13180860	0.240132	3.8889	0.0001007	0.593174	0.553065	3.12477e-24
rs34737449	0.0263158	3.88842	0.0001009	0.133116	0.894102	9.53607e-24
rs4367319	0.235099	3.88794	0.0001011	1.78597	0.0741049	5.05764e-24
rs17368397	0.0526316	3.88555	0.0001021	0.862734	0.388284	6.789e-24
rs35502349	0.129139	3.88555	0.0001021	0.936152	0.349195	4.47847e-24
rs1062350	0.243421	3.88555	0.0001021	1.35284	0.176108	3.95744e-24
rs4383745	0.231544	3.88365	0.0001029	1.64641	0.0996789	4.58904e-24
rs115255005	0.11745	3.88271	0.0001033	1.2714	0.203588	4.86364e-24
rs74841787	0.254967	3.88271	0.0001033	1.13668	0.255671	3.49764e-24
rs337134	0.175497	3.882	0.0001036	0.138427	0.889903	3.45748e-24
rs1002112	0.279605	3.87874	0.000105	0.179458	0.857578	2.58291e-24
rs13175624	0.240132	3.87735	0.0001056	1.44796	0.147628	4.02266e-24
rs6878993	0.240132	3.87712	0.0001057	0.593174	0.553065	2.98509e-24
rs15577	0.243421	3.87712	0.0001057	0.496894	0.619264	2.89503e-24
rs10076187	0.119863	3.8762	0.0001061	0.481858	0.629907	4.28244e-24
rs7725745	0.0460526	3.87574	0.0001063	0.52516	0.599472	6.92233e-24
rs9327301	0.279605	3.87506	0.0001066	0.151595	0.879506	2.54843e-24
rs246288	0.145695	3.87392	0.0001071	0.930466	0.35213	4.04649e-24
rs5013017	0.240132	3.87324	0.0001074	0.997195	0.31867	3.28088e-24
rs5013019	0.240132	3.87324	0.0001074	0.441373	0.658943	2.86282e-24
rs246304	0.144737	3.87301	0.0001075	0.388942	0.697319	3.78404e-24
rs385996	0.243421	3.87165	0.0001081	0.42166	0.673273	2.79993e-24
rs2169773	0.243421	3.86874	0.0001094	2.34488	0.0190333	7.09189e-24
rs67101804	0.128289	3.86785	0.0001098	1.16531	0.243893	4.35534e-24
rs401535	0.243421	3.86652	0.0001104	0.208899	0.834527	2.68054e-24
rs45611540	0.0230263	3.8652	0.000111	0.155999	0.876034	9.30023e-24
rs26371	0.151316	3.86301	0.000112	2.34423	0.0190665	5.99308e-24
rs6869797	0.124161	3.86279	0.0001121	1.07932	0.280443	4.26614e-24
rs80146384	0.101974	3.86235	0.0001123	1.0091	0.312929	4.60124e-24
rs13164161	0.243421	3.8617	0.0001126	0.496894	0.619264	2.72738e-24
rs7705070	0.269737	3.86105	0.0001129	0.0435802	0.965239	2.44821e-24
rs434789	0.243421	3.86062	0.0001131	1.72888	0.0838308	4.41029e-24
rs34200112	0.245033	3.85612	0.0001152	0.640755	0.521682	2.73995e-24
rs13169939	0.235099	3.85591	0.0001153	0.80219	0.422443	2.92e-24
rs30025	0.144737	3.85549	0.0001155	0.388942	0.697319	3.53635e-24
rs6878876	0.236486	3.8538	0.0001163	1.39902	0.161807	3.59754e-24
rs407392	0.243421	3.85233	0.000117	0.744884	0.456342	2.77774e-24
rs154498	0.153333	3.85087	0.0001177	0.0798595	0.936349	3.32443e-24
rs395981	0.243421	3.85024	0.000118	1.72888	0.0838308	4.23739e-24
rs4240369	0.264901	3.84942	0.0001184	0.36848	0.712515	2.43952e-24
rs4340942	0.23	3.84818	0.000119	0.39658	0.691677	2.64551e-24
rs35828	0.259868	3.84797	0.0001191	1.47376	0.140545	3.58953e-24
rs165976	0.151316	3.84715	0.0001195	0.326416	0.74411	3.33091e-24
rs6879170	0.238255	3.84715	0.0001195	0.503835	0.614377	2.62974e-24
rs401226	0.243421	3.8445	0.0001208	0.496894	0.619264	2.55247e-24
rs451195	0.243421	3.84389	0.0001211	1.35284	0.176108	3.36904e-24
rs12517766	0.233333	3.84268	0.0001217	0.410969	0.681095	2.57833e-24
rs246296	0.151316	3.84227	0.0001219	0.326416	0.74411	3.26905e-24
rs67324184	0.146667	3.84167	0.0001222	0.837197	0.402482	3.50825e-24
rs13163098	0.24	3.84107	0.0001225	1.2262	0.220122	3.16139e-24
rs17433686	0.0526316	3.84047	0.0001228	0.651625	0.514643	5.67668e-24
rs187404	0.141447	3.84027	0.0001229	0.877362	0.38029	3.57182e-24
rs436160	0.243333	3.83848	0.0001238	0.560323	0.575259	2.52967e-24
rs56262806	0.0723684	3.83788	0.0001241	1.4452	0.148401	5.04674e-24
rs73277172	0.128289	3.83749	0.0001243	2.665	0.00769876	6.08182e-24
rs424262	0.241722	3.8367	0.0001247	0.734585	0.462592	2.62091e-24
rs17470838	0.0526316	3.8365	0.0001248	1.2629	0.206625	5.70183e-24
rs424247	0.241722	3.8363	0.0001249	0.389956	0.696569	2.44582e-24
rs10519692	0.122517	3.83552	0.0001253	1.51569	0.129597	4.19319e-24
rs55836275	0.121711	3.83415	0.000126	1.03869	0.298947	3.82996e-24
rs6859163	0.243333	3.83279	0.0001267	2.33911	0.0193299	6.10389e-24
rs10078419	0.115894	3.82893	0.0001287	0.0633058	0.949523	3.56618e-24
rs4330459	0.496689	3.82741	0.0001295	1.70839	0.0875631	3.67254e-24
rs34918861	0.131579	3.82741	0.0001295	0.143785	0.88567	3.30807e-24
rs6862366	0.243421	3.82646	0.00013	0.42166	0.673273	2.35295e-24
rs77260586	0.121711	3.82551	0.0001305	1.53614	0.124504	4.06363e-24
rs10054785	0.121711	3.82438	0.0001311	0.244366	0.806947	3.42821e-24
rs2577102	0.243421	3.82251	0.0001321	0.42166	0.673273	2.31769e-24
rs12517742	0.238411	3.82195	0.0001324	0.630339	0.528473	2.44516e-24
rs4532386	0.236667	3.81973	0.0001336	1.30802	0.190866	3.02975e-24
rs35827	0.271523	3.81936	0.0001338	0.31801	0.750477	2.10473e-24
rs1139334	0.243421	3.81083	0.0001385	0.590604	0.554786	2.28471e-24
rs13175605	0.238411	3.81048	0.0001387	1.38832	0.165041	3.02699e-24
rs78154385	0.279605	3.81048	0.0001387	1.06025	0.28903	2.47585e-24
rs45462693	0.0230263	3.80976	0.0001391	0.228481	0.819272	7.52094e-24
rs17352083	0.121711	3.80923	0.0001394	0.244366	0.806947	3.23562e-24
rs13161561	0.0263158	3.80623	0.0001411	0.133116	0.894102	6.95353e-24
rs2972350	0.115894	3.80588	0.0001413	1.67948	0.0930582	3.95263e-24
rs42394	0.148026	3.80553	0.0001415	0.824651	0.40957	3.03706e-24
rs12521006	0.240132	3.80292	0.000143	0.593174	0.553065	2.2451e-24
rs2024527	0.151316	3.80257	0.0001432	1.06807	0.285489	3.1074e-24
rs13161780	0.0263158	3.80085	0.0001442	0.0652185	0.948	6.81239e-24
rs335202	0.171053	3.79659	0.0001467	0.263256	0.792353	2.54921e-24
rs3909324	0.374172	3.79558	0.0001473	0.0268555	0.978575	1.63832e-24
rs34794921	0.0263158	3.7949	0.0001477	0.269666	0.787417	6.66254e-24
rs2956538	0.12	3.7924	0.0001492	0.94441	0.34496	3.24456e-24
rs71594333	0.0263158	3.79223	0.0001493	0.269666	0.787417	6.59537e-24
rs77300341	0.0198676	3.7909	0.0001501	1.50821	0.131501	7.56396e-24
rs35955666	0.0263158	3.7909	0.0001501	0.537561	0.59088	6.56879e-24
rs72799755	0.0723684	3.78909	0.0001512	0.111424	0.91128	3.94403e-24
rs79228237	0.0197368	3.78893	0.0001513	1.33516	0.181825	7.52154e-24
rs34813272	0.0263158	3.78778	0.000152	0.235603	0.813741	6.48463e-24
rs116102142	0.0690789	3.78778	0.000152	0.900329	0.367945	4.10697e-24
rs13184477	0.0263158	3.78696	0.0001525	0.767482	0.442795	6.48042e-24
rs41335447	0.0197368	3.7868	0.0001526	1.65228	0.0984774	7.47969e-24
rs2972714	0.167763	3.78664	0.0001527	0.106188	0.915433	2.47957e-24
rs840466	0.151316	3.78388	0.0001544	0.548358	0.583446	2.67148e-24
rs4836062	0.292517	3.77909	0.0001574	1.76928	0.0768468	3.24069e-24
rs17388251	0.279605	3.77439	0.0001604	1.52094	0.128275	2.74174e-24
rs28891	0.151316	3.7713	0.0001624	1.06197	0.288248	2.7569e-24
rs13180877	0.240132	3.76567	0.0001661	0.997195	0.31867	2.17571e-24
rs4593263	0.131579	3.76522	0.0001664	1.29574	0.195066	2.99183e-24
rs57483119	0.117647	3.76462	0.0001668	0.143671	0.88576	2.79307e-24
rs10040971	0.115132	3.76179	0.0001687	1.84653	0.0648154	3.47547e-24
rs6595457	0.27027	3.76076	0.0001694	0.137049	0.890992	1.67919e-24
rs13169811	0.240132	3.75811	0.0001712	0.997195	0.31867	2.11469e-24
rs35829	0.279605	3.75133	0.0001759	1.70779	0.0876758	2.8568e-24
rs2972712	0.16443	3.74977	0.000177	0.858363	0.390692	2.35726e-24
rs75864157	0.0197368	3.74751	0.0001786	1.12381	0.261093	6.4275e-24
rs34706194	0.0263158	3.74319	0.0001817	0.269666	0.787417	5.48381e-24
rs3811909	0.336667	3.74057	0.0001836	1.33905	0.180554	2.06655e-24
rs335207	0.171053	3.73799	0.0001855	0.616116	0.537818	2.11879e-24
rs10059661	0.154605	3.73785	0.0001856	1.03917	0.298728	2.39619e-24
rs1582459	0.148026	3.73772	0.0001857	0.33782	0.735499	2.22021e-24
rs60346044	0.0230263	3.73623	0.0001868	1.18444	0.236239	5.72798e-24
rs331582	0.449664	3.73596	0.000187	0.233316	0.815516	1.19759e-24
rs149623	0.449664	3.73529	0.0001875	0.931523	0.351583	1.48735e-24
rs1565059	0.0526316	3.73422	0.0001883	0.451774	0.651432	3.78004e-24
rs1363351	0.149007	3.7301	0.0001914	0.26394	0.791826	2.14172e-24
rs2972347	0.207237	3.7301	0.0001914	0.463031	0.643342	1.79844e-24
rs34148584	0.0723684	3.72814	0.0001929	2.6204	0.00878264	3.81855e-24
rs13178144	0.0263158	3.72762	0.0001933	0.767482	0.442795	5.18648e-24
rs257030	0.450658	3.72683	0.0001939	1.02992	0.303047	1.51375e-24
rs71594332	0.0263158	3.72117	0.0001983	0.195328	0.845136	5.05091e-24
rs153882	0.0838926	3.72003	0.0001992	0.840536	0.400608	2.89455e-24
rs1820032	0.13	3.71826	0.0002006	0.116503	0.907254	2.20812e-24
rs2407993	0.111842	3.71625	0.0002022	1.7697	0.0767779	2.9164e-24
rs34438421	0.0723684	3.715	0.0002032	1.7403	0.0818057	3.25986e-24
rs51777	0.450658	3.71389	0.0002041	1.2639	0.206267	1.67037e-24
rs840467	0.151316	3.7124	0.0002053	0.726776	0.467363	2.08875e-24
rs13172533	0.127586	3.71191	0.0002057	1.2609	0.207344	2.45842e-24
rs35302957	0.0263158	3.70958	0.0002076	0.767482	0.442795	4.8505e-24
rs2288393	0.151316	3.70571	0.0002108	0.64129	0.521334	2.00547e-24
rs187683	0.180921	3.70367	0.0002125	0.61493	0.538601	1.80109e-24
rs34758378	0.0263158	3.7026	0.0002134	1.17177	0.241288	4.74369e-24
rs79480743	0.0263158	3.7026	0.0002134	0.180788	0.856534	4.71472e-24
rs2913409	0.128289	3.7026	0.0002134	1.75642	0.0790172	2.66878e-24
rs6896682	0.315789	3.69929	0.0002162	1.44557	0.148299	1.92071e-24
rs153877	0.108553	3.69824	0.0002171	0.282705	0.777403	2.26743e-24
rs58599593	0.103333	3.69684	0.0002183	1.52356	0.127619	2.63604e-24
rs78732214	0.0164474	3.69649	0.0002186	0.316003	0.752	5.78916e-24
rs1833622	0.154605	3.69649	0.0002186	0.107674	0.914254	1.83746e-24
rs34880730	0.338816	3.69603	0.000219	0.0242941	0.980618	1.17514e-24
rs6880480	0.25	3.69556	0.0002194	0.382003	0.702459	1.40991e-24
rs35171828	0.0328947	3.69498	0.0002199	0.47048	0.638012	4.11605e-24
rs17148569	0.0690789	3.69108	0.0002233	1.71514	0.0863204	3.03401e-24
rs72799725	0.109272	3.69052	0.0002238	0.246562	0.805247	2.19392e-24
rs255277	0.131579	3.69052	0.0002238	0.781004	0.4348	2.07526e-24
rs139761749	0.0263158	3.6904	0.0002239	0.133116	0.894102	4.50675e-24
rs4495178	0.309353	3.68456	0.0002291	0.239242	0.810918	1.18287e-24
rs2972717	0.118421	3.68201	0.0002314	0.445074	0.656266	2.05993e-24
rs2914597	0.153061	3.68157	0.0002318	0.217497	0.827821	1.77002e-24
rs73796813	0.0361842	3.68124	0.0002321	1.37822	0.168134	3.78861e-24
rs166238	0.108553	3.68102	0.0002323	0.282705	0.777403	2.12792e-24
rs6887627	0.0230263	3.68091	0.0002324	0.0189312	0.984896	4.64388e-24
rs55922404	0.3125	3.68058	0.0002327	0.246367	0.805398	1.14683e-24
rs35832	0.141447	3.68037	0.0002329	0.709724	0.477875	1.90934e-24
rs153878	0.111842	3.67927	0.0002339	1.13525	0.256272	2.25257e-24
rs255242	0.106667	3.67916	0.000234	1.90902	0.0562597	2.64763e-24
rs73796812	0.0361842	3.67895	0.0002342	1.26481	0.205938	3.7472e-24
rs10039422	0.0197368	3.67851	0.0002346	1.22276	0.221422	4.97979e-24
rs35689846	0.276316	3.67786	0.0002352	1.18136	0.23746	1.59818e-24
rs2914592	0.16	3.67764	0.0002354	0.181638	0.855867	1.70124e-24
rs995688	0.16	3.67516	0.0002377	0.473352	0.635962	1.71534e-24
rs76840261	0.0230263	3.67473	0.0002381	2.46819	0.0135799	4.63796e-24
rs1870558	0.220395	3.67111	0.0002415	1.59644	0.110391	2.03386e-24
rs34860246	0.0263158	3.66963	0.0002429	1.86101	0.0627434	4.24176e-24
rs29562	0.134868	3.66848	0.000244	1.74036	0.0817961	2.32159e-24
rs6875558	0.111842	3.66452	0.0002478	1.45915	0.144524	2.24798e-24
rs59375634	0.0728477	3.66349	0.0002488	1.53265	0.125361	2.63676e-24
rs2972713	0.16	3.66318	0.0002491	0.108078	0.913934	1.60985e-24
rs2914591	0.168874	3.66165	0.0002506	0.0305881	0.975598	1.5502e-24
rs2979860	0.166667	3.66042	0.0002518	0.682577	0.494874	1.63301e-24
rs840458	0.184211	3.66032	0.0002519	1.10301	0.270023	1.69865e-24
rs34185974	0.0723684	3.65951	0.0002527	2.4417	0.0146182	2.88841e-24
rs2972345	0.25	3.6588	0.0002534	0.521578	0.601964	1.2714e-24
rs13153749	0.0571429	3.65799	0.0002542	1.91298	0.0557508	2.91593e-24
rs12514257	0.220395	3.65759	0.0002546	2.89317	0.0038138	4.92e-24
rs56392061	0.194079	3.65658	0.0002556	1.48976	0.136288	1.89437e-24
rs2972720	0.167763	3.65618	0.000256	0.493046	0.62198	1.56178e-24
rs7723690	0.0296053	3.65339	0.0002588	0.192142	0.847631	3.71529e-24
rs12513640	0.212838	3.65112	0.0002611	0.69179	0.489069	1.38724e-24
rs2972715	0.167763	3.64975	0.0002625	0.819979	0.412228	1.60126e-24
rs1982052	0.0723684	3.64906	0.0002632	1.7403	0.0818057	2.55739e-24
rs2972716	0.167763	3.64838	0.0002639	0.106188	0.915433	1.48323e-24
rs11750012	0.168874	3.6477	0.0002646	1.37178	0.170132	1.80748e-24
rs13182775	0.0756579	3.64673	0.0002656	1.30721	0.191141	2.39689e-24
rs2617453	0.25	3.64625	0.0002661	1.31229	0.189421	1.56383e-24
rs35926584	0.0263158	3.64538	0.000267	1.86101	0.0627434	3.88206e-24
rs13165146	0.0296053	3.64403	0.0002684	0.192142	0.847631	3.59069e-24
rs2979862	0.151316	3.64384	0.0002686	0.45782	0.647082	1.56539e-24
rs36021976	0.0723684	3.64355	0.0002689	1.25972	0.207769	2.40569e-24
rs13156924	0.0714286	3.64298	0.0002695	1.58345	0.11332	2.47332e-24
rs11241680	0.490132	3.64184	0.0002707	0.0236911	0.981099	8.07309e-25
rs115492898	0.0526316	3.64155	0.000271	0.908858	0.363425	2.71608e-24
rs1966485	0.106667	3.63985	0.0002728	1.46977	0.141623	2.09297e-24
rs882143	0.375	3.63825	0.0002745	1.01462	0.310286	1.14207e-24
rs75488004	0.0164474	3.63797	0.0002748	0.777752	0.436715	4.67704e-24
rs13178913	0.0723684	3.63787	0.0002749	2.4417	0.0146182	2.66925e-24
rs30106	0.136054	3.63675	0.0002761	2.15625	0.0310643	2.3536e-24
rs71594330	0.0263158	3.63406	0.000279	0.133116	0.894102	3.66732e-24
rs35039196	0.0296053	3.63387	0.0002792	0.285471	0.775283	3.46137e-24
rs62377431	0.274648	3.63369	0.0002794	0.050057	0.960077	1.03922e-24
rs6860049	0.0198676	3.63231	0.0002809	1.00603	0.314399	4.18842e-24
rs77070969	0.0855263	3.63176	0.0002815	0.56068	0.575016	2.04146e-24
rs11241626	0.167763	3.6313	0.000282	0.106188	0.915433	1.39383e-24
rs1866107	0.141447	3.63111	0.0002822	1.89605	0.0579536	2.10713e-24
rs2194052	0.342105	3.63093	0.0002824	0.311868	0.755141	9.23306e-25
rs34832191	0.0266667	3.62966	0.0002838	1.15658	0.247442	3.6082e-24
rs162482	0.180921	3.62893	0.0002846	0.145384	0.884408	1.30793e-24
rs71594331	0.0263158	3.62884	0.0002847	0.195328	0.845136	3.5989e-24
rs13153027	0.0695364	3.62829	0.0002853	1.37074	0.170455	2.33299e-24
rs29569	0.151316	3.62811	0.0002855	2.46441	0.0137238	2.67868e-24
rs10079350	0.0756579	3.62757	0.0002861	1.32031	0.18673	2.24217e-24
rs12173049	0.287671	3.62712	0.0002866	1.38863	0.164946	1.45998e-24
rs13176980	0.0690789	3.62676	0.000287	0.362102	0.717276	2.22321e-24
rs7714132	0.342105	3.62631	0.0002875	1.03354	0.30135	1.13978e-24
rs7721709	0.322368	3.62631	0.0002875	0.0535145	0.957322	9.10115e-25
rs13152883	0.0690789	3.62532	0.0002886	0.362102	0.717276	2.21166e-24
rs35357657	0.0756579	3.62514	0.0002888	1.30721	0.191141	2.21605e-24
rs995689	0.152318	3.62434	0.0002897	1.86779	0.0617908	2.01297e-24
rs35879335	0.0690789	3.62416	0.0002899	1.90167	0.0572142	2.41176e-24
rs193189871	0.0263158	3.62301	0.0002912	0.0652185	0.948	3.52312e-24
rs2914588	0.243421	3.62283	0.0002914	0.132756	0.894386	1.08007e-24
rs36004555	0.3125	3.6223	0.000292	0.46682	0.640629	9.60016e-25
rs71592580	0.0690789	3.62221	0.0002921	0.362102	0.717276	2.18684e-24
rs13179838	0.0756579	3.62009	0.0002945	0.552576	0.580554	2.08324e-24
rs13153012	0.0690789	3.61974	0.0002949	1.90167	0.0572142	2.37345e-24
rs154513	0.404605	3.61851	0.0002963	1.04588	0.295618	1.06226e-24
rs29610	0.137584	3.61834	0.0002965	2.36108	0.0182219	2.39364e-24
rs438878	0.133333	3.61816	0.0002967	0.505145	0.613457	1.53795e-24
rs80234677	0.315789	3.6179	0.000297	0.602281	0.546987	9.70002e-25
rs10055225	0.0592105	3.61634	0.0002988	1.00398	0.315386	2.35281e-24
rs34240624	0.128289	3.61521	0.0003001	0.183232	0.854616	1.52572e-24
rs36098536	0.07	3.61435	0.0003011	1.84353	0.0652511	2.30209e-24
rs34950081	0.0766667	3.61401	0.0003015	1.28433	0.199025	2.11227e-24
rs71592576	0.0723684	3.61375	0.0003018	1.77751	0.0754846	2.25814e-24
rs162483	0.141447	3.61255	0.0003032	2.60722	0.00912794	2.65267e-24
rs35830	0.337748	3.61136	0.0003046	1.00482	0.314982	1.06114e-24
rs2914595	0.156667	3.61127	0.0003047	1.67528	0.0938789	1.78037e-24
rs29563	0.134868	3.61042	0.0003057	0.880966	0.378336	1.55204e-24
rs34221375	0.0263158	3.60932	0.000307	0.235603	0.813741	3.354e-24
rs257034	0.139073	3.60873	0.0003077	0.880525	0.378575	1.52034e-24
rs4382166	0.400685	3.60738	0.0003093	0.258126	0.79631	7.8828e-25
rs12153375	0.5	3.6073	0.0003094	0.66476	0.506204	8.08101e-25
rs78255833	0.0296053	3.60529	0.0003118	1.5785	0.11445	3.16512e-24
rs13168530	0.0263158	3.60281	0.0003148	0.426532	0.66972	3.27811e-24
rs29560	0.134868	3.6019	0.0003159	0.426295	0.669893	1.43095e-24
rs71592578	0.0723684	3.60141	0.0003165	0.769339	0.441692	2.00749e-24
rs71592577	0.0723684	3.60018	0.000318	0.769339	0.441692	1.99862e-24
rs2972344	0.493421	3.59985	0.0003184	0.880093	0.378809	8.6387e-25
rs331577	0.180921	3.5992	0.0003192	1.57577	0.115079	1.61279e-24
rs13167013	0.0675676	3.59814	0.0003205	0.314045	0.753487	2.02719e-24
rs34830356	0.0723684	3.59717	0.0003217	1.77751	0.0754846	2.12715e-24
rs11951243	0.119863	3.59685	0.0003221	1.45834	0.144748	1.71773e-24
rs78662203	0.317881	3.59604	0.0003231	0.696818	0.485917	9.1938e-25
rs632678	0.486842	3.59539	0.0003239	1.47214	0.140984	1.25749e-24
rs191359	0.151316	3.59371	0.000326	1.24562	0.212904	1.49601e-24
rs29612	0.131579	3.59363	0.0003261	0.473827	0.635623	1.41315e-24
rs11959999	0.318792	3.59363	0.0003261	0.549995	0.582323	8.75694e-25
rs6872465	0.0296053	3.59188	0.0003283	1.14594	0.251819	2.99575e-24
rs13172141	0.424342	3.59133	0.000329	1.92944	0.0536763	1.89149e-24
rs246284	0.141447	3.59117	0.0003292	1.62687	0.103764	1.6754e-24
rs2914594	0.154362	3.59014	0.0003305	1.79385	0.0728369	1.71984e-24
rs35783276	0.0695364	3.58951	0.0003313	2.51847	0.0117866	2.28014e-24
rs35846526	0.0263158	3.58857	0.0003325	0.269666	0.787417	3.11313e-24
rs35352171	0.0263158	3.58771	0.0003336	1.86101	0.0627434	3.152e-24
rs35978628	0.0690789	3.58747	0.0003339	1.15712	0.247223	1.99127e-24
rs11949620	0.294776	3.58175	0.0003413	1.28977	0.19713	1.16524e-24
rs62375269	0.0460526	3.58091	0.0003424	1.0717	0.283853	2.33499e-24
rs17470406	0.0526316	3.57517	0.00035	1.07222	0.283623	2.14941e-24
rs74375327	0.0666667	3.5751	0.0003501	0.913397	0.361034	1.91199e-24
rs2914593	0.16	3.57413	0.0003514	0.197765	0.843229	1.16967e-24
rs17149137	0.332237	3.57323	0.0003526	1.05367	0.292036	9.68329e-25
rs13188574	0.0263158	3.57065	0.0003561	0.119745	0.904685	2.91913e-24
rs864548	0.154362	3.5611	0.0003693	0.84601	0.397547	1.21482e-24
rs71594329	0.0263158	3.55813	0.0003735	0.119745	0.904685	2.79193e-24
rs331578	0.178808	3.55743	0.0003745	0.137364	0.890743	1.01966e-24
rs75049735	0.0529801	3.55277	0.0003812	1.37406	0.169424	2.0041e-24
rs3853113	0.108553	3.54873	0.0003871	0.633586	0.526351	1.34782e-24
rs982927	0.142384	3.54194	0.0003972	1.23158	0.218107	1.26616e-24
rs78180536	0.0526316	3.54108	0.0003985	0.400041	0.689126	1.87162e-24
rs71592579	0.0695364	3.53936	0.0004011	2.51661	0.011849	1.90658e-24
rs28541757	0.0723684	3.5391	0.0004015	0.249376	0.80307	1.57893e-24
rs11241725	0.296667	3.53324	0.0004105	1.62527	0.104105	1.19218e-24
rs30040	0.144737	3.53195	0.0004125	2.02779	0.0425814	1.53908e-24
rs6595401	0.208609	3.5287	0.0004176	0.657969	0.510558	8.94161e-25
rs162481	0.180921	3.52568	0.0004224	0.569951	0.568711	9.41901e-25
rs71594328	0.0263158	3.52399	0.0004251	0.0701152	0.944102	2.47422e-24
rs2914598	0.496599	3.52374	0.0004255	0.574405	0.565694	5.85071e-25
rs17367669	0.226974	3.52362	0.0004257	0.69166	0.489151	8.49398e-25
rs7717988	0.328947	3.52299	0.0004267	0.243119	0.807913	6.30846e-25
rs76361729	0.0526316	3.52281	0.000427	0.507911	0.611516	1.75772e-24
rs34927328	0.0723684	3.5188	0.0004335	1.77751	0.0754846	1.60975e-24
rs1551937	0.368421	3.51825	0.0004344	0.167731	0.866795	5.84852e-25
rs17148941	0.177632	3.51649	0.0004373	0.888217	0.374424	9.75868e-25
rs75518703	0.0164474	3.50817	0.0004512	0.0463366	0.963042	2.94069e-24
rs57513209	0.315789	3.5053	0.0004561	0.516638	0.605409	6.416e-25
rs1469045	0.131579	3.50431	0.0004578	0.299349	0.764674	1.01802e-24
rs6892996	0.138158	3.50101	0.0004635	0.333585	0.738693	9.82592e-25
rs919219	0.0855263	3.49821	0.0004684	0.92338	0.355809	1.29629e-24
rs10067286	0.294702	3.49758	0.0004695	0.0125234	0.990008	6.17331e-25
rs331579	0.19	3.49679	0.0004709	0.320595	0.748517	8.02631e-25
rs1116818	0.13	3.49498	0.0004741	1.32373	0.185593	1.13295e-24
rs959300	0.210526	3.49234	0.0004788	1.65833	0.09725	1.11556e-24
rs26825	0.178808	3.4894	0.0004841	1.43898	0.150155	1.03773e-24
rs255628	0.315789	3.48858	0.0004856	2.08695	0.0368925	1.50312e-24
rs62375270	0.0460526	3.47921	0.0005029	0.182215	0.855414	1.60674e-24
rs331580	0.13986	3.47905	0.0005032	0.810025	0.417926	9.49707e-25
rs55638502	0.0460526	3.47576	0.0005094	0.371297	0.710416	1.58987e-24
rs1800449	0.154605	3.4755	0.0005099	0.491834	0.622837	8.53917e-25
rs146845	0.177632	3.4745	0.0005118	0.495607	0.620172	7.86345e-25
rs584090	0.174497	3.47241	0.0005158	2.0035	0.0451237	1.25105e-24
rs75481525	0.317881	3.47138	0.0005178	0.590186	0.555066	5.73827e-25
rs55638184	0.0460526	3.46859	0.0005232	0.609633	0.542105	1.55567e-24
rs12657962	0.299342	3.46583	0.0005286	0.784587	0.432696	6.21593e-25
rs2169138	0.210526	3.46552	0.0005292	0.197587	0.843368	6.71021e-25
rs56137762	0.259868	3.46456	0.0005311	0.810256	0.417793	6.68078e-25
rs479546	0.463816	3.46421	0.0005318	2.07322	0.0381514	1.43199e-24
rs12521515	0.167763	3.46405	0.0005321	0.803034	0.421955	8.25872e-25
rs10066939	0.296053	3.46114	0.0005379	0.146335	0.883657	5.43667e-25
rs445841	0.355263	3.46049	0.0005392	0.915979	0.359678	5.94596e-25
rs9112	0.375	3.45835	0.0005435	2.07006	0.0384468	1.31559e-24
rs10065636	0.0888158	3.4577	0.0005448	0.673449	0.500662	1.08739e-24
rs2972718	0.15894	3.45711	0.000546	0.309866	0.756663	7.80495e-25
rs39818	0.144737	3.45617	0.0005479	0.956798	0.338669	8.82711e-25
rs6595509	0.413333	3.45485	0.0005506	0.749493	0.45356	5.13716e-25
rs62382999	0.172185	3.45421	0.0005519	0.914289	0.360565	8.01417e-25
rs1549200	0.0493421	3.45382	0.0005527	0.340736	0.733302	1.42358e-24
rs162484	0.137584	3.45222	0.000556	0.652213	0.514264	8.53794e-25
rs79025737	0.0463576	3.44922	0.0005622	1.31596	0.188189	1.47732e-24
rs185007	0.427152	3.44712	0.0005666	1.83053	0.0671701	1.02345e-24
rs12657998	0.299342	3.44698	0.0005669	1.48394	0.137825	8.07004e-25
rs408615	0.141447	3.4465	0.0005679	1.89279	0.0583861	1.10008e-24
rs6595493	0.3	3.4446	0.0005719	0.145367	0.884421	5.12142e-25
rs71594327	0.0263158	3.4423	0.0005768	0.767482	0.442795	1.86706e-24
rs13182881	0.0361842	3.44211	0.0005772	2.41792	0.0156095	1.67277e-24
rs111562228	0.174342	3.44211	0.0005772	0.166508	0.867757	6.93638e-25
rs2407858	0.430464	3.4415	0.0005785	0.933601	0.35051	5.23693e-25
rs246305	0.434211	3.43857	0.0005848	0.119189	0.905126	4.16377e-25
rs75068366	0.0526316	3.43806	0.0005859	0.451774	0.651432	1.30773e-24
rs995140	0.253289	3.43411	0.0005945	1.38074	0.167358	7.59996e-25
rs748312	0.0526316	3.43388	0.000595	0.500412	0.616785	1.29015e-24
rs78956672	0.0493421	3.43293	0.0005971	0.53569	0.592173	1.32829e-24
rs13169898	0.305921	3.43284	0.0005973	1.15117	0.249664	6.33363e-25
rs11948266	0.161184	3.43134	0.0006006	0.255584	0.798272	7.00793e-25
rs80218654	0.0493421	3.43062	0.0006022	0.731036	0.464757	1.32284e-24
rs1035850	0.253289	3.43035	0.0006028	0.074336	0.940743	5.37091e-25
rs17149537	0.180921	3.42986	0.0006039	0.300303	0.763946	6.59812e-25
rs246277	0.144737	3.42878	0.0006063	1.09089	0.275322	8.23585e-25
rs77019683	0.0493421	3.42824	0.0006075	1.54486	0.122379	1.34993e-24
rs13161163	0.0230263	3.42664	0.0006111	0.54608	0.585011	1.88541e-24
rs154508	0.430921	3.42518	0.0006144	1.19181	0.233334	5.75333e-25
rs1841995	0.434211	3.425	0.0006148	0.821452	0.411389	4.68957e-25
rs73796516	0.180921	3.42355	0.0006181	0.803558	0.421652	6.90684e-25
rs257031	0.157895	3.42341	0.0006184	0.736216	0.461599	7.26894e-25
rs13170405	0.221088	3.42232	0.0006209	2.10515	0.035278	1.12561e-24
rs80053611	0.0131579	3.42184	0.000622	0.257223	0.797007	2.42987e-24
rs35211337	0.0822368	3.42122	0.0006234	2.09912	0.0358067	1.15109e-24
rs62377436	0.233553	3.41763	0.0006317	1.24605	0.212745	6.9225e-25
rs72799741	0.0526316	3.41758	0.0006318	0.633894	0.52615	1.22414e-24
rs6879769	0.39404	3.41698	0.0006332	0.108733	0.913414	4.03306e-25
rs11241629	0.236842	3.41318	0.0006421	1.85941	0.0629688	9.33641e-25
rs12521212	0.235099	3.41111	0.000647	1.09597	0.273094	6.37538e-25
rs74382543	0.0493421	3.41094	0.0006474	0.731036	0.464757	1.23675e-24
rs10064253	0.306667	3.40942	0.000651	0.272653	0.78512	4.53781e-25
rs55977468	0.332237	3.40934	0.0006512	0.588035	0.556509	4.52135e-25
rs17150184	0.0592105	3.40821	0.0006539	1.42014	0.155566	1.15805e-24
rs154511	0.427632	3.40202	0.0006689	2.53398	0.0112776	1.94867e-24
rs17148957	0.194079	3.39913	0.000676	1.38806	0.16512	7.29445e-25
rs7728421	0.246711	3.39595	0.0006839	0.505809	0.612991	5.04594e-25
rs13174355	0.427632	3.39539	0.0006853	3.01224	0.00259327	3.96029e-24
rs13182956	0.345395	3.39483	0.0006867	0.204031	0.838329	3.96367e-25
rs6595494	0.309524	3.3948	0.0006868	1.67305	0.0943179	7.56654e-25
rs1008058	0.128289	3.39257	0.0006924	0.238852	0.81122	6.99341e-25
rs10074047	0.3125	3.39087	0.0006967	1.19506	0.232064	5.60116e-25
rs144012837	0.0493421	3.38872	0.0007022	0.763272	0.445301	1.14818e-24
rs2061769	0.172185	3.37851	0.0007288	0.481427	0.630213	5.78015e-25
rs10463484	0.424342	3.37581	0.000736	1.88866	0.0589374	8.58367e-25
rs6892489	0.161184	3.37539	0.0007371	1.01347	0.310837	6.45298e-25
rs1841998	0.427632	3.37239	0.0007452	1.93828	0.0525892	8.91869e-25
rs1841999	0.427632	3.37191	0.0007465	0.163214	0.87035	3.30423e-25
rs1833620	0.427632	3.37132	0.0007481	0.812557	0.416472	3.90243e-25
rs35834030	0.0855263	3.37124	0.0007483	0.860207	0.389675	8.34028e-25
rs10075963	0.427632	3.3711	0.0007487	0.438718	0.660866	3.48483e-25
rs1600169	0.427152	3.36893	0.0007546	0.836252	0.403013	3.91916e-25
rs67949609	0.0888158	3.36762	0.0007582	0.332677	0.739378	7.87916e-25
rs59195521	0.259868	3.367	0.0007599	0.254946	0.798765	4.3041e-25
rs1834887	0.427632	3.36555	0.0007639	1.34439	0.178821	5.19163e-25
rs1862264	0.427632	3.36469	0.0007663	0.529921	0.596167	3.45025e-25
rs4090877	0.427632	3.36372	0.000769	0.992875	0.320771	4.14761e-25
rs992788	0.325658	3.36357	0.0007694	0.00523888	0.99582	3.66678e-25
rs4090881	0.430921	3.36207	0.0007736	0.509079	0.610697	3.38799e-25
rs59310225	0.0493421	3.36172	0.0007746	0.992787	0.320814	1.05425e-24
rs10062452	0.427152	3.36058	0.0007778	0.782602	0.433861	3.7378e-25
rs12515659	0.253289	3.35962	0.0007805	2.3405	0.0192577	1.12869e-24
rs7446055	0.427152	3.35443	0.0007953	0.265346	0.790743	3.16063e-25
rs6890854	0.263158	3.3529	0.0007997	0.214968	0.829792	4.05776e-25
rs1863920	0.427632	3.352	0.0008023	1.95394	0.0507081	8.46396e-25
rs10463483	0.430921	3.35172	0.0008031	0.108187	0.913847	3.06297e-25
rs10463482	0.430921	3.35079	0.0008058	0.117082	0.906795	3.05508e-25
rs2303655	0.256579	3.3499	0.0008084	0.375018	0.707647	4.13201e-25
rs10463764	0.430921	3.34775	0.0008147	0.108187	0.913847	3.02249e-25
rs4569864	0.261589	3.34423	0.0008251	0.107175	0.91465	3.9379e-25
rs6595348	0.211921	3.34216	0.0008313	1.27506	0.202287	5.60084e-25
rs13153765	0.235099	3.34176	0.0008325	0.339039	0.73458	4.19268e-25
rs154515	0.411184	3.34129	0.0008339	2.27083	0.023157	1.12672e-24
rs13169595	0.427632	3.34056	0.0008361	0.800229	0.423578	3.51392e-25
rs10075464	0.427152	3.33923	0.0008401	0.257146	0.797066	3.00056e-25
rs11241724	0.292763	3.33864	0.0008419	0.726871	0.467305	4.00142e-25
rs7707708	0.25	3.33749	0.0008454	0.0887218	0.929303	3.95818e-25
rs75310140	0.0723684	3.33608	0.0008497	0.60106	0.5478	7.94067e-25
rs11241709	0.263158	3.33568	0.0008509	0.696731	0.485971	4.15089e-25
rs4836041	0.174342	3.33402	0.000856	0.478858	0.63204	4.93804e-25
rs1345651	0.259868	3.33163	0.0008634	0.591777	0.554	4.02467e-25
rs12186534	0.334437	3.33031	0.0008675	0.616355	0.53766	3.51415e-25
rs72787576	0.0427632	3.33012	0.0008681	1.08036	0.279982	1.01714e-24
rs73292179	0.200658	3.32986	0.0008689	1.3937	0.163408	5.69529e-25
rs10477647	0.25	3.32718	0.0008773	1.32942	0.18371	5.17374e-25
rs56992650	0.0888158	3.32673	0.0008787	0.332677	0.739378	6.87176e-25
rs1863921	0.427632	3.3243	0.0008864	1.95394	0.0507081	7.71657e-25
rs145952683	0.134868	3.32358	0.0008887	1.1194	0.262969	5.97764e-25
rs6595495	0.298658	3.32308	0.0008903	0.550256	0.582144	3.61022e-25
rs62377075	0.256579	3.32164	0.0008949	0.282045	0.777909	3.7385e-25
rs10068231	0.322368	3.32046	0.0008987	0.0290722	0.976807	3.20505e-25
rs17149596	0.138158	3.31829	0.0009057	2.73794	0.00618251	9.63436e-25
rs73796515	0.18	3.31737	0.0009087	3.90378	9.47e-05	2.75007e-24
rs12657256	0.423333	3.31599	0.0009132	1.56631	0.117276	5.22074e-25
rs12656698	0.425676	3.30948	0.0009347	0.546378	0.584806	2.91829e-25
rs77043856	0.131579	3.30733	0.0009419	0.0821644	0.934516	5.18165e-25
rs6885894	0.180921	3.29993	0.0009671	0.803558	0.421652	4.55863e-25
rs7732544	0.145695	3.29782	0.0009744	0.804038	0.421375	5.026e-25
rs6883349	0.26	3.29552	0.0009824	1.12121	0.262198	4.19643e-25
rs1833623	0.253289	3.29386	0.0009882	0.431381	0.666191	3.50327e-25
rs148491233	0.181208	3.29262	0.0009926	2.48872	0.0128204	8.63745e-25
rs162485	0.447368	3.29216	0.0009942	0.387352	0.698496	2.57354e-25
rs10478590	0.256579	3.28912	0.001005	0.0367717	0.970667	3.31135e-25
rs6890715	0.177852	3.28717	0.001012	0.0973443	0.922453	4.09037e-25
rs936449	0.176667	3.2855	0.001018	0.930114	0.352312	4.51719e-25
rs13171257	0.259868	3.28468	0.001021	1.63022	0.103054	5.22012e-25
rs936448	0.178808	3.28193	0.001031	0.0820248	0.934627	4.00888e-25
rs936447	0.180921	3.28138	0.001033	0.310898	0.755878	4.01261e-25
rs13187895	0.430464	3.28084	0.001035	0.553282	0.58007	2.6375e-25
rs6874307	0.342105	3.28002	0.001038	0.396075	0.69205	2.79216e-25
rs10463770	0.292763	3.27383	0.001061	0.726871	0.467305	3.22977e-25
rs7723336	0.180921	3.27356	0.001062	0.214086	0.83048	3.88712e-25
rs60979801	0.155629	3.27277	0.001065	1.43617	0.150954	5.15212e-25
rs55699114	0.342105	3.27197	0.001068	0.0166197	0.98674	2.62218e-25
rs4240374	0.332237	3.26829	0.001082	0.691988	0.488945	2.91258e-25
rs7706840	0.180921	3.26672	0.001088	0.676836	0.49851	3.99595e-25
rs9327316	0.292763	3.26594	0.001091	0.0876775	0.930133	2.83272e-25
rs10076481	0.391447	3.26465	0.001096	0.579995	0.561918	2.60235e-25
rs73796518	0.18	3.26387	0.001099	3.77656	0.000159008	2.05321e-24
rs17433120	0.1875	3.26233	0.001105	0.386189	0.699357	3.68903e-25
rs57730272	0.203947	3.26233	0.001105	0.600925	0.54789	3.63854e-25
rs13188756	0.105263	3.25876	0.001119	0.246805	0.805059	5.01369e-25
rs61437614	0.180921	3.2575	0.001124	0.323342	0.746436	3.71479e-25
rs11957829	0.194079	3.25548	0.001132	0.646733	0.517805	3.67488e-25
rs6898932	0.180921	3.25523	0.001133	0.214086	0.83048	3.66135e-25
rs17149541	0.180921	3.25398	0.001138	0.310898	0.755878	3.66902e-25
rs7710460	0.180921	3.25274	0.001143	0.300303	0.763946	3.65131e-25
rs12189324	0.180921	3.25199	0.001146	0.556184	0.578085	3.74056e-25
rs10062013	0.309211	3.25174	0.001147	0.352917	0.724151	2.68961e-25
rs10076322	0.388158	3.25125	0.001149	1.27594	0.201977	3.46243e-25
rs73796519	0.182119	3.25026	0.001153	0.791957	0.428386	3.85455e-25
rs35680994	0.15894	3.24756	0.001164	0.305921	0.759665	3.86581e-25
rs12152983	0.440789	3.24707	0.001166	1.17353	0.240585	3.09354e-25
rs4836100	0.335526	3.24707	0.001166	0.32855	0.742496	2.47725e-25
rs1842001	0.424342	3.24561	0.001172	0.106084	0.915516	2.17574e-25
rs424965	0.141447	3.24079	0.001192	2.60722	0.00912794	7.42275e-25
rs67018532	0.0953947	3.23936	0.001198	0.689269	0.490654	5.0572e-25
rs7728314	0.180921	3.23912	0.001199	0.214086	0.83048	3.47474e-25
rs35902118	0.325658	3.23253	0.001227	1.62132	0.104949	4.28519e-25
rs183677601	0.0230263	3.23183	0.00123	0.914013	0.36071	9.88381e-25
rs26369	0.3125	3.23113	0.001233	3.61207	0.000303762	4.08048e-24
rs140782392	0.00657895	3.22814	0.001246	0.0390005	0.96889	1.78005e-24
rs6888881	0.296053	3.22791	0.001247	2.00834	0.0446073	5.64741e-25
rs10064306	0.294702	3.22722	0.00125	0.227369	0.820137	2.5137e-25
rs73799845	0.105263	3.22562	0.001257	0.33182	0.740025	4.52326e-25
rs6864547	0.357616	3.22517	0.001259	1.38395	0.166373	3.48205e-25
rs17148926	0.203333	3.222	0.001273	0.608215	0.543045	3.20098e-25
rs77123848	0.00328947	3.22132	0.001276	2.02388	0.0429826	2.3993e-24
rs13188063	0.302013	3.21998	0.001282	2.12966	0.0331995	6.05654e-25
rs2447820	0.125	3.21864	0.001288	1.08623	0.277376	4.35517e-25
rs17150711	0.108553	3.21797	0.001291	1.01444	0.310375	4.57561e-25
rs1060353	0.296053	3.21664	0.001297	1.96961	0.0488828	5.31615e-25
rs17164882	0.108553	3.21554	0.001302	0.868589	0.385072	4.46432e-25
rs3906368	0.108553	3.21269	0.001315	0.868589	0.385072	4.42359e-25
rs11960493	0.453947	3.21203	0.001318	0.668057	0.504097	2.13251e-25
rs11948639	0.437086	3.20878	0.001333	0.991722	0.321333	2.46573e-25
rs11241689	0.440397	3.20642	0.001344	0.460151	0.645408	1.98087e-25
rs1427935	0.164474	3.20556	0.001348	1.62986	0.103131	4.3698e-25
rs2897591	0.391447	3.20556	0.001348	0.839728	0.401061	2.3603e-25
rs12523156	0.31457	3.2028	0.001361	1.42577	0.153936	3.42083e-25
rs35396789	0.157895	3.20132	0.001368	0.367834	0.712997	3.35535e-25
rs34417886	0.157895	3.20111	0.001369	1.77066	0.0766172	4.55775e-25
rs13163730	0.157895	3.20048	0.001372	0.653128	0.513674	3.44756e-25
rs9327305	0.112676	3.19797	0.001384	0.204651	0.837845	3.97448e-25
rs27891	0.3125	3.19797	0.001384	1.36499	0.172256	3.25669e-25
rs6595449	0.450331	3.19776	0.001385	0.416488	0.677053	1.89166e-25
rs6595446	0.427152	3.19693	0.001389	0.0202712	0.983827	1.8287e-25
rs6595442	0.4375	3.19465	0.0014	1.16181	0.245312	2.60101e-25
rs7726910	0.164474	3.19342	0.001406	1.04827	0.294512	3.54782e-25
rs39817	0.315789	3.1928	0.001409	0.00883598	0.99295	2.12549e-25
rs59701476	0.0953947	3.19015	0.001422	0.718511	0.472442	4.32622e-25
rs13187952	0.365132	3.19015	0.001422	0.483952	0.62842	2.07697e-25
rs17150713	0.0953947	3.18893	0.001428	0.0552152	0.955967	4.20237e-25
rs4836074	0.401316	3.18772	0.001434	1.03625	0.300084	2.42893e-25
rs1031707	0.23	3.18732	0.001436	0.545981	0.585079	2.62641e-25
[truncated: 6,762 more rows]

## Sheet: Coronary-DBP
Colocalization analysis of PRDM6 coronary artery eQTL and diastolic blood pressure GWAS.
rsid	MAF	z GWAS	GWAS pvalue	z eQTL	pvalue eQTL	SNP.PP.H4
rs1582931	0.476821	12.3563	4.505e-35	0.823855	0.410022	0.316167
rs13156484	0.473684	12.3505	4.838e-35	0.95889	0.337614	0.315261
rs7711753	0.433775	12.1633	4.872e-34	0.579199	0.562455	0.027687
rs17150407	0.443709	12.1299	7.336e-34	1.16851	0.242601	0.0242551
rs4308481	0.483444	12.1111	9.228e-34	1.12247	0.261662	0.0185274
rs6860168	0.444079	12.1003	1.052e-33	1.36995	0.170704	0.0194946
rs2033221	0.444079	12.0989	1.07e-33	0.490584	0.623721	0.012224
rs13184896	0.444079	12.0894	1.202e-33	0.0680686	0.945731	0.0102058
rs13174550	0.429054	12.0871	1.236e-33	0.710489	0.477401	0.0115419
rs2003424	0.443333	12.0763	1.41e-33	1.40838	0.159018	0.0150187
rs11241693	0.453642	12.0709	1.504e-33	0.0695096	0.944584	0.00816519
rs10900767	0.453947	12.0702	1.517e-33	1.27095	0.203745	0.0125837
rs890913	0.453947	12.0636	1.645e-33	1.27095	0.203745	0.011611
rs7715673	0.434211	12.0607	1.704e-33	0.958819	0.33765	0.00933696
rs35002761	0.453947	12.0547	1.833e-33	0.630148	0.528598	0.00745494
rs35574017	0.453642	12.0511	1.914e-33	1.82141	0.0685439	0.015947
rs9765148	0.453947	12.0458	2.042e-33	1.01168	0.31169	0.00795825
rs4836004	0.453947	12.0454	2.052e-33	0.630148	0.528598	0.00666447
rs11948639	0.437086	12.0442	2.08e-33	0.991722	0.321333	0.00778702
rs11958776	0.453947	12.044	2.086e-33	1.82117	0.0685811	0.0146547
rs11960493	0.453947	12.0429	2.114e-33	0.668057	0.504097	0.00655866
rs62376437	0.453947	12.0366	2.282e-33	0.5475	0.584035	0.00583848
rs7720259	0.453947	12.0354	2.316e-33	0.668057	0.504097	0.00599038
rs4836006	0.453947	12.0328	2.39e-33	0.342288	0.732134	0.00530286
rs11951973	0.453947	12.0322	2.407e-33	1.27095	0.203745	0.00795599
rs7715577	0.453333	12.0318	2.418e-33	0.623018	0.533273	0.00567261
rs11958836	0.453947	12.0309	2.444e-33	0.5475	0.584035	0.00545406
rs6595440	0.434211	12.0272	2.557e-33	0.958819	0.33765	0.00623959
rs11241694	0.457237	12.0268	2.57e-33	0.461107	0.644722	0.00504954
rs7716119	0.456954	12.0225	2.708e-33	0.455077	0.649054	0.00479783
rs57408535	0.483444	12.0119	3.078e-33	0.0130411	0.989595	0.00394165
rs2115172	0.453947	12.0112	3.104e-33	0.137822	0.890381	0.00397145
rs4836008	0.457237	12.0108	3.12e-33	0.0641246	0.948871	0.00393143
rs6884179	0.457237	12.0089	3.191e-33	0.912634	0.361435	0.00483569
rs62376438	0.457237	12.0087	3.2e-33	0.414012	0.678865	0.00401549
rs62376436	0.453947	12.0077	3.237e-33	0.5475	0.584035	0.00412592
rs11949531	0.456522	12.0048	3.351e-33	0.546511	0.584715	0.00406269
rs4836009	0.460265	11.998	3.639e-33	0.304391	0.76083	0.00345539
rs13154717	0.44702	11.9803	4.507e-33	0.617743	0.536745	0.00305022
rs6595442	0.4375	11.9765	4.721e-33	1.16181	0.245312	0.00380802
rs12658906	0.444079	11.9458	6.83e-33	0.711859	0.476552	0.00208691
rs6891155	0.453947	11.9456	6.845e-33	0.757923	0.448497	0.00211158
rs6595438	0.453947	11.9389	7.419e-33	0.0522318	0.958344	0.00166418
rs7725869	0.444079	11.9309	8.172e-33	0.31198	0.755056	0.00156418
rs2115173	0.453947	11.9306	8.2e-33	0.267982	0.788713	0.00153581
rs17408002	0.4375	11.9205	9.252e-33	1.31369	0.188952	0.00216483
rs7735212	0.453333	11.9048	1.117e-32	1.30995	0.190213	0.00178177
rs13176035	0.429054	11.9033	1.137e-32	0.655411	0.512203	0.00125368
rs13153729	0.449664	11.9023	1.151e-32	0.328337	0.742657	0.00111709
rs61604748	0.433333	11.8969	1.228e-32	1.46223	0.143678	0.00183067
rs13159477	0.44702	11.8964	1.236e-32	1.36794	0.171332	0.00168474
rs4348209	0.466443	11.8937	1.276e-32	1.30878	0.190609	0.00155623
rs17150385	0.453947	11.8785	1.531e-32	0.392375	0.694781	0.000847147
rs6887350	0.453947	11.8692	1.711e-32	0.179983	0.857166	0.000733636
rs6876883	0.456954	11.8633	1.835e-32	0.836115	0.40309	0.000823194
rs9942363	0.457237	11.8608	1.891e-32	0.545543	0.58538	0.00071401
rs1428389	0.450331	11.8437	2.321e-32	0.757865	0.448532	0.000629879
rs13181772	0.457237	11.8404	2.413e-32	0.62332	0.533074	0.00057474
rs6595443	0.457237	11.8231	2.964e-32	0.393923	0.693638	0.000438372
rs6884601	0.460265	11.8195	3.094e-32	0.408433	0.682956	0.000422096
rs11241689	0.440397	11.8128	3.354e-32	0.460151	0.645408	0.000398598
rs13156123	0.453642	11.8125	3.366e-32	1.28608	0.198415	0.000586166
rs7707090	0.460526	11.8048	3.687e-32	1.31645	0.188022	0.000545891
rs7706501	0.459184	11.795	4.144e-32	0.555127	0.578808	0.000331315
rs12520233	0.4375	11.7885	4.477e-32	0.0995558	0.920697	0.000284244
rs60940635	0.457143	11.7845	4.694e-32	0.310726	0.756009	0.000280017
rs6875307	0.490132	11.7838	4.729e-32	0.413331	0.679364	0.000272928
rs12152983	0.440789	11.7805	4.92e-32	0.343971	0.730868	0.000263705
rs1047440	0.444079	11.7561	6.573e-32	0.469959	0.638384	0.000204161
rs6595449	0.450331	11.7339	8.542e-32	0.416488	0.677053	0.000154701
rs11241692	0.456667	11.72	1.007e-31	1.25354	0.210008	0.000192935
rs6862676	0.462585	11.6785	1.642e-31	0.0235357	0.981223	7.70414e-05
rs6595444	0.453947	11.6592	2.059e-31	0.303022	0.761873	6.30892e-05
rs6889862	0.453947	11.6551	2.162e-31	0.715176	0.4745	6.74712e-05
rs2407778	0.442857	11.6283	2.959e-31	0.773366	0.439306	5.17182e-05
rs4572998	0.492126	11.594	4.418e-31	0.0651871	0.948025	2.97445e-05
rs6595446	0.427152	11.512	1.148e-30	0.0202712	0.983827	1.1372e-05
rs7706662	0.456954	11.502	1.289e-30	0.106942	0.914835	1.00086e-05
rs6595448	0.447368	11.4758	1.745e-30	1.9489	0.0513076	2.10128e-05
rs7729285	0.457237	11.4746	1.769e-30	1.22686	0.219877	1.10058e-05
rs11953651	0.447368	11.3622	6.447e-30	0.0576292	0.954044	2.02696e-06
rs11241697	0.430464	11.268	1.889e-29	1.05512	0.29137	9.5763e-07
rs12654806	0.483553	11.245	2.451e-29	1.25342	0.210054	8.19338e-07
rs4835799	0.486842	11.2422	2.53e-29	0.582487	0.560239	5.60889e-07
rs1579036	0.289474	10.9343	7.903e-28	0.974791	0.329664	2.61871e-08
rs11959808	0.28	10.9027	1.119e-27	1.36576	0.172015	2.24651e-08
rs1972627	0.284768	10.8548	1.892e-27	0.0851376	0.932152	9.21243e-09
rs2173683	0.207237	10.3075	6.518e-25	1.88264	0.0597494	5.60511e-11
rs17164879	0.189189	10.2739	9.241e-25	0.663701	0.506882	2.69022e-11
rs1392437	0.203947	10.2543	1.132e-24	1.20194	0.229386	2.42797e-11
rs55893406	0.207237	10.2524	1.155e-24	1.14486	0.252267	2.32222e-11
rs62377777	0.210526	10.224	1.548e-24	1.79323	0.0729356	2.27162e-11
rs55914925	0.207237	10.2111	1.768e-24	0.843972	0.398685	1.40014e-11
rs2036321	0.206667	10.1869	2.269e-24	1.4171	0.156454	1.31199e-11
rs7728713	0.203947	9.93381	2.967e-23	0.0807359	0.935652	7.84385e-13
rs4836528	0.401316	9.86686	5.795e-23	0.192206	0.847581	2.75194e-13
rs2407855	0.281457	9.82549	8.745e-23	1.9955	0.0459888	4.80709e-13
rs2407856	0.282895	9.80561	1.065e-22	0.434698	0.663782	1.88229e-13
rs62378779	0.279605	9.76028	1.667e-22	0.970529	0.331783	1.40001e-13
rs1824783	0.266447	9.75009	1.843e-22	1.21782	0.223291	1.4394e-13
rs1824782	0.266447	9.74525	1.933e-22	0.170482	0.864631	1.05129e-13
rs1059259	0.266447	9.68791	3.394e-22	0.351526	0.725194	6.12811e-14
rs1842000	0.263158	9.64552	5.135e-22	1.04704	0.295079	4.88911e-14
rs6884488	0.269737	9.61423	6.963e-22	0.478583	0.632235	3.0459e-14
rs12189119	0.171053	9.54252	1.394e-21	0.682989	0.494614	2.02387e-14
rs899189	0.269737	9.51547	1.809e-21	0.937701	0.348398	1.33702e-14
rs9885489	0.263158	9.4705	2.785e-21	0.350175	0.726207	7.69704e-15
rs62377774	0.180921	9.32897	1.069e-20	1.13743	0.255358	2.89663e-15
rs17150778	0.200658	9.28754	1.579e-20	0.5192	0.603621	1.63581e-15
rs6889859	0.207237	9.28686	1.589e-20	2.10319	0.0354492	2.93673e-15
rs11748632	0.200658	9.28402	1.632e-20	2.13496	0.0327646	2.91195e-15
rs17481232	0.174342	9.27003	1.861e-20	0.754933	0.450289	1.55886e-15
rs12521053	0.228477	9.26866	1.885e-20	0.293321	0.769277	1.2539e-15
rs10452549	0.230263	9.25851	2.073e-20	0.348883	0.727177	1.14094e-15
rs1422278	0.135762	9.2483	2.281e-20	1.94997	0.0511802	1.8819e-15
rs12519921	0.184564	9.24671	2.315e-20	1.40254	0.160753	1.45263e-15
rs2287696	0.134868	9.22204	2.915e-20	0.293198	0.769371	1.09344e-15
rs6595453	0.177632	9.20616	3.38e-20	1.74163	0.0815727	1.14415e-15
rs74661587	0.138158	9.20257	3.495e-20	0.656538	0.511478	9.29648e-16
rs12517980	0.180921	9.19823	3.639e-20	1.19506	0.232063	8.76945e-16
rs11241704	0.226974	9.18906	3.963e-20	0.0620098	0.950555	5.95689e-16
rs922433	0.231788	9.18699	4.04e-20	1.11728	0.263874	7.03334e-16
rs10077410	0.134868	9.1853	4.104e-20	1.86451	0.0622506	1.02735e-15
rs6884946	0.231544	9.17861	4.367e-20	0.908222	0.363761	6.09196e-16
rs7703751	0.268212	9.16541	4.936e-20	1.27622	0.201879	5.85859e-16
rs12109037	0.171053	9.14345	6.049e-20	1.52302	0.127754	5.9843e-16
rs62377776	0.180921	9.1424	6.108e-20	1.23195	0.217966	5.3128e-16
rs11745493	0.276316	9.12986	6.859e-20	0.811031	0.417348	3.46476e-16
rs154293	0.460526	9.12674	7.059e-20	1.10109	0.270859	3.19228e-16
rs6891344	0.203947	9.10064	8.98e-20	1.68083	0.0927966	4.21323e-16
rs407364	0.476974	9.09649	9.33e-20	0.954821	0.339668	2.22099e-16
rs9327298	0.266447	9.07488	1.138e-19	1.09478	0.273614	2.36745e-16
rs61627996	0.157895	9.05442	1.373e-19	0.0317104	0.974703	2.14656e-16
rs6890251	0.161184	9.02439	1.807e-19	0.404629	0.68575	1.64437e-16
rs4836465	0.157895	9.0217	1.852e-19	0.941335	0.346533	1.7485e-16
rs10052206	0.157718	9.01476	1.973e-19	0.733563	0.463215	1.58803e-16
rs2032821	0.240132	9.0085	2.089e-19	0.0517348	0.95874	1.11402e-16
rs17149944	0.134868	8.99609	2.339e-19	0.704872	0.48089	1.44434e-16
rs10041191	0.155405	8.991	2.45e-19	1.05532	0.291278	1.36701e-16
rs73800148	0.157895	8.97467	2.842e-19	0.109284	0.912977	1.04736e-16
rs10044090	0.157895	8.96418	3.126e-19	2.49942	0.0124396	1.80428e-16
rs7737667	0.274834	8.96188	3.192e-19	1.31169	0.189626	9.3601e-17
rs4616888	0.1875	8.95685	3.341e-19	1.62048	0.105129	1.12823e-16
rs17475188	0.269737	8.94182	3.828e-19	1.64533	0.0999011	9.5337e-17
rs9327301	0.279605	8.93968	3.903e-19	0.151595	0.879506	5.44545e-17
rs57149365	0.23	8.93735	3.986e-19	0.72412	0.468992	6.55204e-17
rs6875515	0.276316	8.92941	4.283e-19	1.00051	0.317066	6.06118e-17
rs4637542	0.1875	8.92881	4.306e-19	1.47065	0.141387	8.27708e-17
rs11241673	0.157895	8.92815	4.332e-19	0.941335	0.346533	7.55302e-17
rs13359291	0.15894	8.90622	5.28e-19	2.47169	0.0134475	1.05952e-16
rs1002112	0.279605	8.90599	5.291e-19	0.179458	0.857578	4.0286e-17
rs78154385	0.279605	8.89561	5.81e-19	0.16954	0.865372	3.68023e-17
rs7705070	0.269737	8.86179	7.874e-19	0.0435802	0.965239	2.76086e-17
rs11749673	0.259868	8.85766	8.171e-19	0.376164	0.706795	2.79283e-17
rs11738688	0.25	8.83246	1.024e-18	0.132677	0.894449	2.25708e-17
rs17150506	0.246711	8.82796	1.066e-18	1.78837	0.0737157	3.79899e-17
rs10062103	0.25	8.82681	1.077e-18	0.172722	0.86287	2.14622e-17
rs2112468	0.25	8.82213	1.123e-18	1.48986	0.136261	3.02768e-17
rs35390568	0.226974	8.81031	1.248e-18	0.643034	0.520202	2.09341e-17
rs13166440	0.243421	8.79433	1.439e-18	1.18497	0.236029	2.07705e-17
rs1004434	0.276667	8.79426	1.44e-18	0.21024	0.83348	1.51314e-17
rs7700628	0.251724	8.77422	1.721e-18	1.03929	0.298671	1.62717e-17
rs10059677	0.248344	8.77285	1.742e-18	1.02279	0.306409	1.60353e-17
rs7716499	0.255172	8.77105	1.77e-18	1.39269	0.163714	1.82919e-17
rs4546375	0.248344	8.77048	1.779e-18	1.64813	0.0993253	2.10317e-17
rs6867855	0.25	8.75968	1.958e-18	1.82834	0.0674991	2.13873e-17
rs6595457	0.27027	8.75859	1.977e-18	0.0585457	0.953314	1.11478e-17
rs6595461	0.248344	8.75412	2.057e-18	1.79795	0.0721854	1.99441e-17
rs17150494	0.251656	8.74201	2.29e-18	0.233762	0.81517	1.02055e-17
rs78357398	0.253333	8.7378	2.377e-18	0.0711165	0.943305	9.72166e-18
rs10061983	0.245033	8.73737	2.386e-18	1.44558	0.148296	1.41475e-17
rs984169	0.36755	8.73424	2.453e-18	1.40744	0.159296	1.22962e-17
rs77779977	0.25	8.73246	2.492e-18	1.82834	0.0674991	1.6856e-17
rs7702949	0.246711	8.7261	2.636e-18	0.259289	0.795412	9.00374e-18
rs6887967	0.273026	8.71683	2.861e-18	0.745367	0.45605	8.54658e-18
rs80025107	0.243421	8.70199	3.261e-18	1.39394	0.163337	1.01619e-17
rs7707274	0.25	8.6928	3.536e-18	0.414743	0.67833	6.8057e-18
rs113995342	0.238411	8.69216	3.556e-18	0.961378	0.336362	7.89034e-18
rs10059534	0.25	8.69124	3.585e-18	1.16126	0.245535	8.26914e-18
rs2013279	0.240132	8.68132	3.912e-18	0.536949	0.591303	6.42561e-18
rs77442454	0.246667	8.67707	4.061e-18	1.02236	0.306609	6.97581e-18
rs28635252	0.25	8.67189	4.25e-18	1.41786	0.156232	7.85986e-18
rs6893502	0.251656	8.65982	4.725e-18	0.0402899	0.967862	4.95925e-18
rs74841787	0.254967	8.64802	5.24e-18	1.13668	0.255671	5.58239e-18
rs7701175	0.226667	8.5654	1.077e-17	0.485587	0.62726	2.43179e-18
rs7711315	0.248344	8.56089	1.12e-17	0.453405	0.650257	2.20584e-18
rs10063400	0.226974	8.54612	1.273e-17	0.942097	0.346143	2.28041e-18
rs62376439	0.164474	8.54062	1.335e-17	1.25869	0.208141	2.71063e-18
rs7728845	0.253333	8.51852	1.616e-17	1.18045	0.237821	1.87761e-18
rs7720106	0.226974	8.46034	2.666e-17	0.883508	0.376962	1.08123e-18
rs62377767	0.172185	8.44845	2.952e-17	1.0148	0.310201	1.14488e-18
rs6870069	0.233553	8.44281	3.098e-17	1.65998	0.0969176	1.27003e-18
rs62376433	0.164474	8.43624	3.277e-17	1.25869	0.208141	1.11779e-18
rs11750782	0.226974	8.42181	3.707e-17	0.31505	0.752724	7.0096e-19
rs36048468	0.203947	8.41293	3.999e-17	0.814443	0.415391	7.49191e-19
rs4836007	0.164474	8.41211	4.027e-17	0.710829	0.47719	8.12766e-19
rs7720014	0.233553	8.40338	4.338e-17	0.218517	0.827026	5.86168e-19
rs1422264	0.365132	8.36262	6.134e-17	0.923688	0.355649	3.89324e-19
rs3886629	0.36755	8.35771	6.395e-17	1.21337	0.22499	4.34495e-19
rs4836025	0.203947	8.28114	1.22e-16	0.203459	0.838776	2.29004e-19
rs6868420	0.200658	8.2744	1.291e-16	2.26585	0.0234603	4.41493e-19
rs62376377	0.164474	8.25359	1.537e-16	0.0690322	0.944964	2.05678e-19
rs62376378	0.167763	8.24162	1.699e-16	1.04876	0.294288	2.07736e-19
rs4240369	0.264901	8.23584	1.783e-16	0.36848	0.712515	1.36567e-19
rs62376376	0.165563	8.23299	1.826e-16	0.0966605	0.922996	1.73088e-19
rs7722526	0.200658	8.22438	1.962e-16	0.296428	0.766903	1.45396e-19
rs62377765	0.167763	8.22377	1.972e-16	0.776552	0.437423	1.69804e-19
rs62378787	0.15411	8.21532	2.116e-16	1.24632	0.212647	1.81132e-19
rs62376375	0.165563	8.21475	2.126e-16	0.758012	0.448444	1.58314e-19
rs59318624	0.195364	8.2123	2.17e-16	1.18812	0.234787	1.59615e-19
rs4836001	0.165563	8.21191	2.177e-16	0.0586273	0.953249	1.45456e-19
rs10052105	0.322368	8.21081	2.197e-16	0.591653	0.554083	1.04786e-19
rs62377766	0.167763	8.20784	2.252e-16	1.25566	0.209238	1.65851e-19
rs7725755	0.167763	8.20125	2.379e-16	0.808939	0.41855	1.41936e-19
rs17480166	0.194079	8.19791	2.446e-16	0.416597	0.676973	1.21047e-19
rs57138041	0.167763	8.19625	2.48e-16	0.808939	0.41855	1.36237e-19
rs58849252	0.200658	8.19238	2.561e-16	0.412389	0.680054	1.13356e-19
rs111295980	0.259868	8.1901	2.61e-16	1.43494	0.151305	1.35401e-19
rs1078425	0.165563	8.18505	2.722e-16	1.02658	0.304618	1.30647e-19
rs77382024	0.195364	8.18447	2.735e-16	0.455427	0.648802	1.08823e-19
rs111524059	0.259868	8.1819	2.794e-16	1.27459	0.202454	1.16818e-19
rs58759307	0.198675	8.17692	2.912e-16	0.712962	0.475869	1.05395e-19
rs62376372	0.17	8.17121	3.053e-16	0.169043	0.865763	1.02949e-19
rs3905508	0.197368	8.16798	3.136e-16	0.415833	0.677532	9.40174e-20
rs3905509	0.198675	8.16426	3.234e-16	0.169841	0.865135	8.92224e-20
rs11744494	0.197368	8.16285	3.272e-16	1.2229	0.221366	1.07305e-19
rs79364311	0.192053	8.16282	3.273e-16	0.0399976	0.968095	8.97425e-20
rs75346402	0.194079	8.16278	3.274e-16	0.0824561	0.934284	8.90988e-20
rs10037930	0.213816	8.16249	3.282e-16	0.967536	0.333276	9.57477e-20
rs59453304	0.165563	8.16215	3.291e-16	0.958241	0.337941	1.06791e-19
rs75920434	0.197368	8.16168	3.304e-16	1.06125	0.288577	1.01221e-19
rs3905510	0.197987	8.15479	3.498e-16	0.824577	0.409612	9.02366e-20
rs77978846	0.197368	8.15461	3.503e-16	1.17961	0.238154	9.89409e-20
rs79535450	0.273649	8.15011	3.636e-16	0.0217241	0.982668	6.4859e-20
rs61101912	0.165563	8.14842	3.687e-16	0.758035	0.44843	9.20202e-20
rs79525042	0.175497	8.14436	3.813e-16	1.66616	0.0956818	1.11199e-19
rs7731697	0.263158	8.14395	3.826e-16	1.07065	0.284327	7.80244e-20
rs78460259	0.177632	8.137	4.052e-16	1.67961	0.0930329	1.05222e-19
rs10519723	0.259868	8.13352	4.17e-16	2.35535	0.0185052	1.62836e-19
rs6880221	0.259868	8.1332	4.181e-16	0.269812	0.787305	5.89058e-20
rs114337292	0.259868	8.13179	4.23e-16	1.27459	0.202454	7.76276e-20
rs11740716	0.258389	8.13107	4.255e-16	1.36955	0.170828	8.09502e-20
rs4836531	0.157534	8.1284	4.35e-16	0.74119	0.458578	8.00422e-20
rs77052857	0.197368	8.12491	4.477e-16	0.756339	0.449446	6.9764e-20
rs1422265	0.325658	8.1213	4.612e-16	0.518564	0.604065	4.93841e-20
rs4836529	0.164474	8.11067	5.034e-16	1.27639	0.201816	7.60118e-20
rs36075569	0.32	8.11046	5.043e-16	0.720073	0.47148	4.82592e-20
rs1345652	0.326667	8.10689	5.193e-16	0.494111	0.621228	4.37525e-20
rs2839781	0.324503	8.10524	5.264e-16	0.0941701	0.924974	4.10997e-20
rs74455127	0.259868	8.10522	5.265e-16	1.43494	0.151305	6.7812e-20
rs56006955	0.264901	8.1043	5.305e-16	0.129983	0.89658	4.55987e-20
rs74749111	0.197368	8.0917	5.884e-16	1.17961	0.238154	5.93545e-20
rs17408604	0.259868	8.08766	6.082e-16	1.27459	0.202454	5.42788e-20
rs62378781	0.167763	8.08653	6.139e-16	0.808939	0.41855	5.57725e-20
rs17419765	0.197368	8.07616	6.684e-16	1.17961	0.238154	5.23493e-20
rs114872096	0.167785	8.06486	7.332e-16	1.07865	0.280744	4.95318e-20
rs17473944	0.259868	8.06273	7.461e-16	1.58809	0.112265	5.2408e-20
rs7702768	0.243421	8.05429	7.994e-16	0.212258	0.831906	3.23657e-20
rs17473412	0.263514	8.0509	8.219e-16	1.21962	0.222608	3.9162e-20
rs7702758	0.233553	8.05008	8.274e-16	0.230243	0.817903	3.20859e-20
rs17407759	0.260135	8.04504	8.622e-16	1.39021	0.164464	4.06861e-20
rs17418582	0.192053	8.0441	8.688e-16	2.78018	0.00543286	9.04752e-20
rs62378788	0.158784	8.03193	9.595e-16	0.750699	0.452834	3.65918e-20
rs11748094	0.265306	8.02515	1.014e-15	1.34949	0.177181	3.37965e-20
rs331581	0.200658	8.02455	1.019e-15	0.547244	0.584211	2.9654e-20
rs10085155	0.217105	8.01639	1.089e-15	0.136061	0.891773	2.54432e-20
rs17473342	0.263514	8.01482	1.103e-15	0.234162	0.814859	2.25001e-20
rs162486	0.201987	8.00947	1.152e-15	1.28418	0.199078	3.14385e-20
rs75674259	0.203333	8.00862	1.16e-15	0.566284	0.571201	2.60738e-20
rs10085154	0.216667	8.00715	1.174e-15	0.156764	0.875431	2.37339e-20
rs76431217	0.265306	8.00111	1.233e-15	0.051342	0.959053	1.99095e-20
rs10085115	0.221477	7.99767	1.268e-15	0.00434149	0.996536	2.164e-20
rs10061485	0.213816	7.99412	1.305e-15	0.221017	0.825079	2.15388e-20
rs7725274	0.200658	7.98113	1.45e-15	0.639912	0.52223	2.13028e-20
rs9327304	0.213816	7.98045	1.458e-15	0.221017	0.825079	1.9311e-20
rs10519731	0.121711	7.97994	1.464e-15	0.607045	0.543821	2.70918e-20
rs7717567	0.213816	7.97588	1.513e-15	1.52198	0.128013	2.60907e-20
rs10037450	0.215232	7.97531	1.52e-15	1.82892	0.0674113	3.01153e-20
rs17480154	0.125	7.97361	1.541e-15	0.205585	0.837115	2.48537e-20
rs7717014	0.213816	7.97305	1.548e-15	0.963693	0.3352	2.0751e-20
rs112069829	0.203333	7.97053	1.58e-15	0.00514738	0.995893	1.84264e-20
rs6595439	0.256579	7.96928	1.596e-15	0.0576907	0.953995	1.56294e-20
rs7706924	0.220395	7.96652	1.632e-15	1.61437	0.106448	2.51334e-20
rs111806236	0.201987	7.96405	1.665e-15	0.231162	0.817189	1.76794e-20
rs76449208	0.197368	7.95903	1.734e-15	0.165987	0.868167	1.71565e-20
rs10478587	0.220395	7.95426	1.802e-15	1.15192	0.249356	1.87455e-20
rs112950853	0.200658	7.94994	1.866e-15	0.639912	0.52223	1.66174e-20
rs146291342	0.200658	7.94423	1.954e-15	0.0958282	0.923657	1.50593e-20
rs7725595	0.200658	7.94234	1.984e-15	0.703199	0.481932	1.58211e-20
rs76231425	0.206081	7.93388	2.124e-15	1.2314	0.218173	1.67798e-20
rs9918113	0.203947	7.93185	2.159e-15	0.0533312	0.957468	1.35354e-20
rs6890500	0.199324	7.92823	2.223e-15	0.399936	0.689204	1.36042e-20
rs79413938	0.256579	7.92623	2.259e-15	1.43207	0.152124	1.61894e-20
rs7445864	0.210526	7.91204	2.532e-15	0.920442	0.357342	1.27216e-20
rs10077530	0.259868	7.91136	2.546e-15	1.1187	0.263267	1.23577e-20
rs60951648	0.171053	7.90581	2.662e-15	0.151653	0.879461	1.21242e-20
rs7700323	0.213816	7.90474	2.685e-15	0.286495	0.774499	1.06372e-20
rs59075645	0.171053	7.88525	3.139e-15	0.890726	0.373076	1.12497e-20
rs25759	0.200658	7.88505	3.144e-15	0.0698991	0.944274	9.39817e-21
rs115796963	0.253289	7.86446	3.707e-15	1.55438	0.120094	1.06386e-20
rs10478585	0.213816	7.83633	4.639e-15	0.221017	0.825079	6.1788e-21
rs10478588	0.215232	7.83218	4.795e-15	0.942136	0.346123	6.75795e-21
rs114335122	0.268966	7.82848	4.938e-15	1.30797	0.190883	6.93793e-21
rs6890830	0.201342	7.82297	5.159e-15	0.662106	0.507903	6.13159e-21
rs7717174	0.210526	7.81772	5.379e-15	0.920442	0.357342	6.05918e-21
rs10478586	0.213816	7.81593	5.456e-15	1.73896	0.0820422	8.19974e-21
rs2897790	0.217105	7.80211	6.088e-15	0.345864	0.729445	4.74519e-21
rs75449813	0.246711	7.78378	7.039e-15	1.11669	0.264125	4.62931e-21
rs257033	0.200658	7.77558	7.51e-15	0.187182	0.851518	4.00501e-21
rs139315943	0.25	7.77503	7.543e-15	0.94263	0.34587	4.03717e-21
rs146665132	0.25	7.73354	1.046e-14	1.48045	0.138752	3.69474e-21
rs74946281	0.213333	7.72678	1.103e-14	0.000329622	0.999737	2.63957e-21
rs77910830	0.259868	7.72314	1.135e-14	0.993334	0.320547	2.70388e-21
rs11241708	0.417763	7.68367	1.546e-14	1.05503	0.291411	1.72079e-21
rs11241707	0.417763	7.67927	1.6e-14	1.05503	0.291411	1.66365e-21
rs6894334	0.309211	7.6765	1.635e-14	1.92819	0.0538313	3.15521e-21
rs35090760	0.213816	7.67195	1.694e-14	1.27901	0.200895	2.18677e-21
rs1047484	0.259868	7.66676	1.764e-14	2.04141	0.0412098	3.17244e-21
rs77507484	0.121711	7.64013	2.17e-14	1.02856	0.303686	2.00264e-21
rs11750246	0.121711	7.5575	4.109e-14	0.881184	0.378218	1.04805e-21
rs257139	0.401316	7.51349	5.757e-14	0.242626	0.808295	3.62357e-22
rs2407685	0.286184	7.50175	6.297e-14	1.27634	0.201834	5.48175e-22
rs7719522	0.289474	7.48241	7.297e-14	0.892685	0.372026	4.00183e-22
rs57885458	0.194079	7.47918	7.479e-14	1.08461	0.278093	4.93411e-22
rs62377102	0.194079	7.47912	7.482e-14	0.611132	0.541112	4.43592e-22
rs7719651	0.296053	7.46427	8.376e-14	0.592824	0.553299	3.15541e-22
rs13163870	0.292763	7.44227	9.897e-14	0.441111	0.659133	2.60495e-22
rs12189220	0.194079	7.42675	1.113e-13	0.611132	0.541112	3.00254e-22
rs12188342	0.192053	7.42663	1.114e-13	0.79977	0.423844	3.1255e-22
rs12187000	0.199301	7.4147	1.219e-13	0.658311	0.510338	2.74517e-22
rs7726076	0.194079	7.4118	1.246e-13	0.875505	0.381299	2.83051e-22
rs25771	0.213816	7.41095	1.254e-13	0.772063	0.440077	2.62692e-22
rs190467	0.200658	7.40205	1.341e-13	1.12881	0.258976	2.78006e-22
rs1016593	0.315217	7.3731	1.667e-13	0.633638	0.526317	1.59117e-22
rs25773	0.205298	7.36808	1.731e-13	1.77035	0.0766681	2.77323e-22
rs17476911	0.121711	7.35628	1.891e-13	1.30162	0.193045	2.49431e-22
rs2455417	0.205298	7.31982	2.483e-13	0.970523	0.331786	1.43736e-22
rs444064	0.207237	7.31489	2.576e-13	1.35788	0.174502	1.56681e-22
rs424400	0.226974	7.30557	2.761e-13	0.494329	0.621074	1.10959e-22
rs29561	0.203947	7.29859	2.908e-13	1.64797	0.0993587	1.57935e-22
rs410796	0.207237	7.28994	3.101e-13	0.99283	0.320793	1.15731e-22
rs194400	0.203947	7.2895	3.111e-13	0.972618	0.330743	1.15459e-22
rs153875	0.203947	7.26541	3.719e-13	0.972618	0.330743	9.68954e-23
rs25769	0.195364	7.2116	5.53e-13	2.04328	0.0410248	1.02633e-22
rs6877458	0.289474	7.16593	7.726e-13	0.311878	0.755133	3.4274e-23
rs29559	0.197368	7.15677	8.26e-13	1.00842	0.313251	4.52997e-23
rs6881058	0.188742	7.14849	8.774e-13	0.481203	0.630372	3.93842e-23
rs25768	0.195364	7.13082	9.977e-13	0.694372	0.487449	3.51925e-23
rs450354	0.0888158	7.12617	1.032e-12	1.44479	0.148518	5.40766e-23
rs77361963	0.10596	7.12431	1.046e-12	0.409145	0.682433	4.50242e-23
rs25772	0.203947	7.10922	1.167e-12	0.693144	0.488219	2.95044e-23
rs42350	0.201987	7.09178	1.324e-12	0.958777	0.337671	2.7895e-23
rs386484	0.0888158	7.09115	1.33e-12	0.768116	0.442418	3.96101e-23
rs25774	0.200658	7.08248	1.416e-12	0.721528	0.470585	2.47591e-23
rs467221	0.0953947	7.06347	1.624e-12	1.49954	0.133733	3.40377e-23
rs25758	0.190789	7.06168	1.645e-12	0.841536	0.400048	2.24654e-23
rs29567	0.197368	7.0554	1.721e-12	1.45481	0.145723	2.56328e-23
rs380148	0.0921053	7.0349	1.994e-12	0.384229	0.700809	2.56544e-23
rs29568	0.200658	7.03337	2.016e-12	1.3115	0.189688	2.06686e-23
rs426905	0.084507	7.03145	2.044e-12	0.190885	0.848616	2.60893e-23
rs183751	0.196667	7.03016	2.063e-12	0.869959	0.384323	1.78561e-23
rs451606	0.0921053	7.02774	2.099e-12	1.64085	0.100829	2.73245e-23
rs460763	0.0888158	7.01101	2.366e-12	0.224869	0.822081	2.20147e-23
rs459638	0.0960265	7.00705	2.434e-12	0.09745	0.922369	2.05171e-23
rs395352	0.0728477	7.00511	2.468e-12	0.53265	0.594276	2.35476e-23
rs555625	0.0888158	6.99215	2.707e-12	1.73037	0.083565	2.18134e-23
rs464481	0.0921053	6.9766	3.024e-12	1.47487	0.140248	1.86674e-23
rs466712	0.0855263	6.9592	3.422e-12	1.94931	0.0512589	1.80945e-23
rs466686	0.0738255	6.9386	3.96e-12	0.197351	0.843553	1.46173e-23
rs461097	0.0756579	6.91294	4.747e-12	0.719888	0.471594	1.226e-23
rs685779	0.0756579	6.90422	5.048e-12	0.860909	0.389288	1.16233e-23
rs6595437	0.309211	6.89237	5.487e-12	0.0748388	0.940343	4.72612e-24
rs457807	0.0723684	6.88053	5.963e-12	0.860686	0.389411	1.00807e-23
rs415135	0.0756579	6.87182	6.339e-12	0.126403	0.899413	9.09223e-24
rs429302	0.0723684	6.86004	6.884e-12	0.69448	0.487381	8.6934e-24
rs444432	0.0728477	6.85272	7.246e-12	0.656202	0.511694	8.23018e-24
rs455510	0.0723684	6.84525	7.634e-12	0.968982	0.332554	7.9588e-24
rs9327295	0.303571	6.83125	8.418e-12	1.23889	0.215386	4.32956e-24
rs456335	0.0756579	6.81379	9.506e-12	0.886381	0.375412	6.26133e-24
rs4092403	0.375	6.80564	1.006e-11	0.777961	0.436592	2.72505e-24
rs4269288	0.301325	6.80281	1.026e-11	0.848688	0.396055	3.01157e-24
rs4466161	0.302632	6.78313	1.176e-11	0.44547	0.65598	2.35251e-24
rs10478579	0.316667	6.7635	1.347e-11	0.038041	0.969655	1.92498e-24
rs6595441	0.3125	6.75926	1.387e-11	0.188316	0.850629	1.89421e-24
rs7706634	0.309211	6.75863	1.393e-11	1.40997	0.158548	2.89428e-24
rs7713551	0.303333	6.74877	1.491e-11	0.743877	0.456951	2.01185e-24
rs17408694	0.309211	6.74771	1.502e-11	2.76711	0.00565562	9.1369e-24
rs1864046	0.309211	6.74617	1.518e-11	1.51879	0.128816	2.85012e-24
rs10069343	0.296053	6.73789	1.607e-11	0.112185	0.910677	1.69007e-24
rs7713124	0.301325	6.72018	1.815e-11	0.947435	0.343417	1.78779e-24
rs2115170	0.315436	6.68952	2.239e-11	1.4899	0.13625	1.90411e-24
rs10044880	0.314189	6.68693	2.279e-11	0.314888	0.752847	1.18177e-24
rs75855590	0.22	6.66404	2.664e-11	0.0211124	0.983156	1.24102e-24
rs13436337	0.31457	6.64945	2.942e-11	0.293445	0.769182	9.15021e-25
rs12515947	0.375	6.63952	3.147e-11	0.585542	0.558183	8.35083e-25
rs1835009	0.344595	6.61885	3.62e-11	1.43612	0.150967	1.12841e-24
rs1366333	0.246711	6.59934	4.13e-11	1.1985	0.230723	9.57913e-25
rs1428396	0.427632	6.59297	4.311e-11	0.103632	0.917461	5.33464e-25
rs4836039	0.216216	6.57804	4.767e-11	1.49375	0.135242	9.77059e-25
rs1366334	0.240132	6.56837	5.087e-11	1.18874	0.234541	7.85681e-25
rs10055144	0.381579	6.56355	5.254e-11	1.08111	0.279646	6.15956e-25
rs7717639	0.243333	6.56175	5.318e-11	0.807654	0.41929	6.55471e-25
rs1047438	0.240132	6.54811	5.827e-11	1.06223	0.28813	6.54695e-25
rs11241682	0.235099	6.53401	6.403e-11	0.568845	0.569461	5.23842e-25
rs4836032	0.346667	6.53084	6.54e-11	0.660562	0.508893	4.35732e-25
rs4836003	0.235099	6.52998	6.578e-11	1.46483	0.142967	6.96909e-25
rs2407655	0.240132	6.52787	6.671e-11	0.864949	0.387067	5.36858e-25
rs4836533	0.246711	6.527	6.71e-11	1.1985	0.230723	5.95899e-25
rs7736021	0.238095	6.52691	6.714e-11	1.20785	0.227104	6.05701e-25
rs4836532	0.240132	6.52399	6.846e-11	0.696423	0.486164	5.00011e-25
rs1428386	0.240132	6.51997	7.032e-11	1.3457	0.178398	6.13463e-25
rs1019764	0.240132	6.51872	7.091e-11	0.715877	0.474067	4.85427e-25
rs2303719	0.243421	6.51683	7.181e-11	1.45601	0.145389	6.3233e-25
rs1428385	0.238255	6.51572	7.234e-11	1.30773	0.190966	5.87453e-25
rs1019763	0.240132	6.51242	7.395e-11	1.16196	0.245252	5.3901e-25
rs2407776	0.240132	6.5066	7.687e-11	0.0765482	0.938983	4.10743e-25
rs2407656	0.240132	6.50408	7.817e-11	0.715877	0.474067	4.41299e-25
rs2407777	0.241722	6.49836	8.12e-11	1.26595	0.20553	5.12869e-25
rs1962846	0.240132	6.49537	8.283e-11	1.07359	0.283008	4.6614e-25
rs4836031	0.346667	6.48733	8.737e-11	0.660562	0.508893	3.2827e-25
rs4516848	0.236842	6.48599	8.815e-11	1.02878	0.303584	4.34096e-25
rs9784689	0.348993	6.48456	8.899e-11	0.146405	0.883602	2.88766e-25
rs112446794	0.225166	6.47717	9.346e-11	0.905643	0.365125	4.02615e-25
rs9327294	0.240132	6.47656	9.384e-11	0.24816	0.804011	3.41262e-25
rs1962847	0.225166	6.47381	9.556e-11	1.03472	0.3008	4.10754e-25
rs2195353	0.230263	6.4707	9.755e-11	1.18973	0.234152	4.22247e-25
rs11241690	0.235099	6.46759	9.958e-11	0.0236548	0.981128	3.23465e-25
rs10051787	0.233553	6.46278	1.028e-10	0.270487	0.786786	3.18382e-25
rs10061683	0.236486	6.45657	1.071e-10	1.25138	0.210795	3.91555e-25
rs10900766	0.233553	6.44605	1.148e-10	0.270487	0.786786	2.85814e-25
rs11241691	0.233553	6.44592	1.149e-10	1.32509	0.185142	3.79071e-25
rs1833623	0.253289	6.44513	1.155e-10	0.431381	0.666191	2.79443e-25
rs1428383	0.236842	6.4406	1.19e-10	1.37995	0.167601	3.74182e-25
rs1428382	0.235099	6.43946	1.199e-10	0.222907	0.823608	2.72024e-25
rs1428381	0.236842	6.43895	1.203e-10	0.0263828	0.978952	2.67277e-25
rs1346516	0.233553	6.43509	1.234e-10	0.193545	0.846532	2.64736e-25
rs2162826	0.268212	6.43277	1.253e-10	0.11913	0.905172	2.37688e-25
rs34004256	0.233553	6.42905	1.284e-10	0.608875	0.542607	2.6935e-25
rs72791747	0.0592105	6.42835	1.29e-10	1.59645	0.110389	5.68632e-25
rs4836534	0.233553	6.42752	1.297e-10	0.193545	0.846532	2.52162e-25
rs7728145	0.236842	6.42729	1.299e-10	0.937176	0.348668	2.88474e-25
rs486888	0.0761589	6.42624	1.308e-10	0.940075	0.347179	4.81861e-25
rs1428384	0.236842	6.42566	1.313e-10	0.150406	0.880444	2.46296e-25
rs62377075	0.256579	6.42485	1.32e-10	0.347665	0.728092	2.40513e-25
rs10075809	0.238255	6.42256	1.34e-10	1.1754	0.239834	3.04114e-25
rs72791748	0.0513699	6.41975	1.365e-10	1.73927	0.0819866	5.73841e-25
rs56262806	0.0723684	6.41245	1.432e-10	0.981665	0.326265	4.52592e-25
rs10477645	0.233553	6.41245	1.432e-10	0.608875	0.542607	2.42115e-25
rs13189286	0.240132	6.41013	1.454e-10	1.18549	0.235822	2.81042e-25
rs2115167	0.226351	6.40898	1.465e-10	1.49824	0.134071	3.25767e-25
rs1428394	0.235099	6.40877	1.467e-10	0.618041	0.536548	2.35302e-25
rs10074724	0.253333	6.40436	1.51e-10	0.429979	0.667211	2.14995e-25
rs34898430	0.0433333	6.40057	1.548e-10	1.01323	0.31095	5.31817e-25
rs6893539	0.256579	6.39677	1.587e-10	1.33374	0.18229	2.69846e-25
rs335170	0.417219	6.39485	1.607e-10	1.85156	0.0640896	3.62631e-25
rs934110	0.238095	6.39147	1.643e-10	1.09639	0.27291	2.419e-25
rs6874277	0.0466667	6.38797	1.681e-10	1.7633	0.0778498	4.87799e-25
rs6890376	0.226974	6.38797	1.681e-10	0.782552	0.43389	2.18876e-25
rs7723425	0.0756579	6.38068	1.763e-10	1.19491	0.232121	3.6721e-25
rs6887557	0.240876	6.37947	1.777e-10	0.348418	0.727526	1.86832e-25
rs73799832	0.0756579	6.37339	1.849e-10	0.985259	0.324497	3.4559e-25
rs10477644	0.241722	6.37067	1.882e-10	2.21126	0.0270176	4.00278e-25
rs10065591	0.232639	6.3657	1.944e-10	2.17235	0.0298292	3.64932e-25
rs72791741	0.0460526	6.36515	1.951e-10	0.98077	0.326706	4.12128e-25
rs6898332	0.305921	6.36188	1.993e-10	0.645766	0.518431	1.53704e-25
rs9327293	0.234483	6.35989	2.019e-10	1.2337	0.217313	2.09787e-25
rs10477647	0.25	6.35355	2.104e-10	1.03457	0.300872	1.82499e-25
rs10041426	0.230263	6.35297	2.112e-10	1.52333	0.127677	2.30574e-25
rs13171257	0.259868	6.35275	2.115e-10	0.184435	0.853672	1.48195e-25
rs72791745	0.0927152	6.35051	2.146e-10	0.916896	0.359197	2.70735e-25
rs1345651	0.259868	6.35023	2.15e-10	1.63022	0.103054	2.33876e-25
rs1428388	0.243421	6.34289	2.255e-10	2.19669	0.0280429	3.33441e-25
rs4836005	0.233553	6.34119	2.28e-10	0.193545	0.846532	1.45325e-25
rs7716050	0.0723684	6.336	2.358e-10	1.26364	0.206359	2.83146e-25
rs34826754	0.226667	6.33451	2.381e-10	0.570306	0.56847	1.49078e-25
rs7707708	0.25	6.3327	2.409e-10	0.331804	0.740037	1.3559e-25
rs72791738	0.0460526	6.32866	2.473e-10	0.199609	0.841786	3.22943e-25
rs10478590	0.256579	6.32266	2.571e-10	1.06983	0.284697	1.50357e-25
rs2407654	0.225166	6.32194	2.583e-10	0.945776	0.344263	1.50945e-25
rs11949455	0.0460526	6.31833	2.644e-10	0.0350323	0.972054	3.02384e-25
rs60817479	0.0723684	6.31237	2.748e-10	0.900294	0.367964	2.38445e-25
rs752200	0.240132	6.31019	2.787e-10	0.152827	0.878535	1.17349e-25
rs6884993	0.230263	6.3082	2.823e-10	0.508414	0.611163	1.23478e-25
rs7722352	0.0460526	6.30722	2.841e-10	0.199609	0.841786	2.8205e-25
rs10065634	0.241379	6.30265	2.926e-10	1.39228	0.163838	1.55151e-25
rs72791743	0.109272	6.29525	3.069e-10	0.530105	0.596039	1.71177e-25
rs10053995	0.241722	6.29003	3.174e-10	0.262575	0.792878	1.03863e-25
rs58039148	0.3125	6.28993	3.176e-10	1.32901	0.183846	1.29315e-25
rs465305	0.125	6.2892	3.191e-10	1.42983	0.152766	1.75238e-25
rs4836014	0.0986842	6.28862	3.203e-10	0.406911	0.684073	1.71746e-25
rs1428392	0.238411	6.28225	3.337e-10	1.35808	0.174439	1.34995e-25
rs7735015	0.0559211	6.28036	3.378e-10	0.00766409	0.993885	2.16339e-25
rs1428390	0.236842	6.27364	3.527e-10	0.0263828	0.978952	9.3474e-26
rs570682	0.167763	6.26741	3.671e-10	0.268325	0.788449	1.1161e-25
rs6867922	0.476821	6.25995	3.851e-10	0.863745	0.387728	7.43284e-26
rs1428391	0.243421	6.25983	3.854e-10	0.0622283	0.950381	8.44752e-26
rs1346517	0.236842	6.25368	4.009e-10	0.951007	0.341601	9.6288e-26
rs11241695	0.32	6.25244	4.041e-10	1.78443	0.0743537	1.38681e-25
rs2194046	0.465517	6.24968	4.113e-10	1.2999	0.193634	9.0766e-26
rs72791731	0.0559211	6.23579	4.495e-10	1.16045	0.245864	1.68049e-25
rs6890854	0.263158	6.23548	4.504e-10	1.20205	0.229343	9.09342e-26
rs10060994	0.22973	6.2316	4.617e-10	1.23786	0.215767	9.43711e-26
rs11241709	0.263158	6.22492	4.818e-10	0.214968	0.829792	6.59432e-26
rs72791739	0.0921053	6.21698	5.068e-10	0.428901	0.667995	1.13873e-25
rs4569864	0.261589	6.21655	5.082e-10	1.69147	0.090747	1.04599e-25
rs1035850	0.253289	6.21252	5.214e-10	1.62398	0.10438	9.83648e-26
rs6882791	0.319079	6.20892	5.335e-10	0.0257735	0.979438	5.24701e-26
rs12719311	0.239726	6.19482	5.835e-10	1.32576	0.184918	7.68543e-26
rs466097	0.0789474	6.18445	6.232e-10	0.763308	0.44528	1.02132e-25
rs6595436	0.211921	6.17669	6.546e-10	1.3165	0.188006	7.10059e-26
rs6882021	0.211921	6.17484	6.623e-10	0.800792	0.423252	5.99644e-26
rs6877089	0.24	6.17163	6.759e-10	0.12766	0.898418	4.93828e-26
rs13176121	0.465278	6.16672	6.972e-10	0.391874	0.695151	3.60809e-26
rs6890834	0.476027	6.16309	7.134e-10	0.953687	0.340242	4.28532e-26
rs4836011	0.0855263	6.15064	7.717e-10	0.326829	0.743797	7.81434e-26
rs34332857	0.225166	6.14469	8.012e-10	1.4167	0.156572	5.98877e-26
rs11241700	0.0855263	6.13515	8.508e-10	1.32623	0.184763	7.61462e-26
rs12656061	0.0529801	6.13323	8.611e-10	1.81883	0.0689372	9.45213e-26
rs56137762	0.259868	6.13206	8.675e-10	0.810256	0.417793	4.18105e-26
rs958882	0.3125	6.12674	8.97e-10	0.260548	0.794441	3.27676e-26
rs59195521	0.259868	6.11574	9.611e-10	0.254946	0.798765	3.40134e-26
rs17150546	0.0427632	6.11309	9.772e-10	1.20417	0.228523	8.91191e-26
rs577774	0.128289	6.10941	1e-09	1.27536	0.202182	5.51937e-26
rs4568356	0.0855263	6.10162	1.05e-09	1.35128	0.176607	6.22025e-26
rs77080947	0.0855263	6.0995	1.064e-09	0.326829	0.743797	5.71353e-26
rs60268146	0.101974	6.09044	1.126e-09	2.32517	0.0200628	6.65394e-26
rs681422	0.125	6.08159	1.19e-09	0.522065	0.601625	4.24761e-26
rs13175082	0.5	6.07984	1.203e-09	0.936426	0.349054	2.53642e-26
rs443796	0.125	6.07641	1.229e-09	1.45742	0.145	4.73164e-26
rs456690	0.125	6.07498	1.24e-09	0.599351	0.548939	4.1073e-26
rs1820030	0.480263	6.07001	1.279e-09	0.454481	0.649483	1.98283e-26
rs638026	0.125	6.05967	1.364e-09	1.41552	0.156916	4.23611e-26
rs17150535	0.0559211	6.05861	1.373e-09	2.35063	0.0187419	6.13638e-26
rs785702	0.125	6.05745	1.383e-09	0.599351	0.548939	3.69287e-26
rs11241687	0.276596	6.05502	1.404e-09	0.445962	0.655625	2.32342e-26
rs6893437	0.0927152	6.05229	1.428e-09	0.294457	0.768409	4.1094e-26
rs6893262	0.107383	6.03918	1.549e-09	0.229199	0.818714	3.51174e-26
rs6876704	0.322368	6.0367	1.573e-09	1.48538	0.137442	2.96337e-26
rs7443283	0.493421	6.03639	1.576e-09	0.990217	0.322068	1.99714e-26
rs7725897	0.28	6.03608	1.579e-09	1.14558	0.251971	2.54745e-26
rs374078	0.128289	6.02732	1.667e-09	1.1617	0.245359	3.28217e-26
rs77399788	0.0427632	6.0253	1.688e-09	1.20417	0.228523	5.23272e-26
rs4836012	0.105263	6.02048	1.739e-09	0.904148	0.365917	3.31174e-26
rs665444	0.398026	6.01974	1.747e-09	0.597225	0.550357	1.61856e-26
rs6595477	0.335526	6.01445	1.805e-09	0.534109	0.593266	1.6612e-26
rs12153458	0.277027	6.00175	1.952e-09	0.470966	0.637665	1.67963e-26
rs6888738	0.31457	6.00134	1.957e-09	0.711244	0.476933	1.67693e-26
rs958881	0.31457	5.99764	2.002e-09	0.936432	0.349051	1.77457e-26
rs6889036	0.316667	5.99692	2.011e-09	1.32495	0.185187	2.12519e-26
rs6872047	0.321192	5.99579	2.025e-09	1.68248	0.0924761	2.65047e-26
rs11241706	0.322368	5.98734	2.133e-09	0.51428	0.607056	1.44521e-26
rs9327307	0.332237	5.98149	2.211e-09	0.578295	0.563065	1.38643e-26
rs456850	0.120805	5.98105	2.217e-09	0.747992	0.454465	2.40988e-26
rs1363350	0.319079	5.97886	2.247e-09	0.663701	0.506882	1.43532e-26
rs13174873	0.319079	5.97865	2.25e-09	0.233737	0.815189	1.31947e-26
rs13171958	0.288079	5.97492	2.302e-09	0.094641	0.9246	1.33465e-26
rs1366335	0.236667	5.97471	2.305e-09	0.0780026	0.937826	1.50474e-26
rs10070162	0.315789	5.96251	2.484e-09	1.35734	0.174674	1.76353e-26
rs4105720	0.180921	5.96113	2.505e-09	1.82931	0.0673527	2.45613e-26
rs9327297	0.335526	5.95739	2.563e-09	0.76957	0.441555	1.2618e-26
rs11241696	0.273026	5.95131	2.66e-09	1.03159	0.302265	1.47125e-26
rs1392436	0.335526	5.9473	2.726e-09	0.196463	0.844248	1.04528e-26
rs9327296	0.334437	5.94117	2.83e-09	0.152994	0.878403	1.00818e-26
rs6888395	0.476667	5.93818	2.882e-09	1.79239	0.0730704	2.05105e-26
rs74442562	0.292763	5.92717	3.082e-09	0.18683	0.851794	1.00055e-26
rs34402905	0.486577	5.924	3.142e-09	1.60744	0.107958	1.58799e-26
rs111737816	0.283333	5.92374	3.147e-09	0.338739	0.734806	1.01553e-26
rs958883	0.3125	5.92182	3.184e-09	0.685635	0.492943	1.03845e-26
rs13153874	0.315789	5.91819	3.255e-09	0.633269	0.526558	9.95742e-27
rs11954720	0.178808	5.91218	3.376e-09	0.386244	0.699316	1.25636e-26
rs10059555	0.328947	5.91175	3.385e-09	0.534686	0.592867	9.11006e-27
rs7734187	0.283333	5.90657	3.493e-09	0.338739	0.734806	9.17476e-27
rs369625	0.40604	5.90316	3.566e-09	0.415281	0.677936	7.67425e-27
rs2098629	0.180921	5.89828	3.673e-09	1.07887	0.280646	1.29877e-26
rs7704651	0.342466	5.89743	3.692e-09	0.661671	0.508182	8.51176e-27
rs425024	0.223684	5.89623	3.719e-09	0.313313	0.754043	9.99207e-27
rs10070986	0.328947	5.8872	3.928e-09	1.44691	0.147921	1.1826e-26
rs7715829	0.288079	5.88071	4.085e-09	1.21488	0.224412	1.03359e-26
rs34912029	0.287162	5.87938	4.118e-09	1.1642	0.244342	1.00211e-26
rs2407684	0.226974	5.87723	4.172e-09	1.4438	0.148796	1.208e-26
rs112398493	0.288079	5.85788	4.688e-09	0.714426	0.474964	7.41999e-27
rs10477646	0.335526	5.85132	4.877e-09	0.76957	0.441555	6.74573e-27
rs13175749	0.321192	5.84975	4.923e-09	1.30084	0.193314	8.73657e-27
rs904726	0.319079	5.84681	5.011e-09	0.663701	0.506882	6.57484e-27
rs6873020	0.285714	5.84339	5.115e-09	0.0374139	0.970155	6.19775e-27
rs1624823	0.430921	5.83959	5.233e-09	0.318187	0.750343	5.02364e-27
rs405985	0.334437	5.8337	5.421e-09	0.838785	0.40159	6.28323e-27
rs6895877	0.328947	5.82766	5.621e-09	0.5825	0.56023	5.62867e-27
rs6895446	0.178808	5.81173	6.183e-09	0.147769	0.882525	6.86873e-27
rs1624822	0.4375	5.81133	6.198e-09	0.230587	0.817636	4.17476e-27
rs7717565	0.413333	5.80894	6.287e-09	1.81775	0.069102	9.70147e-27
rs13185917	0.327815	5.80637	6.384e-09	1.03199	0.302075	5.8657e-27
rs2561442	0.220395	5.79725	6.741e-09	1.24813	0.211982	7.05143e-27
rs73799837	0.10596	5.78468	7.265e-09	1.72722	0.0841283	9.26163e-27
rs11241688	0.284768	5.77619	7.641e-09	0.582212	0.560424	4.46551e-27
rs1366336	0.220395	5.76553	8.14e-09	0.244297	0.807001	4.66801e-27
rs890931	0.286184	5.76221	8.302e-09	0.973419	0.330345	4.6539e-27
rs370420	0.40604	5.75522	8.653e-09	0.670055	0.502823	3.4756e-27
rs72799744	0.25	5.75308	8.763e-09	1.45452	0.145801	5.80607e-27
rs6862193	0.10596	5.74039	9.446e-09	0.768773	0.442028	6.29096e-27
rs6865819	0.296667	5.73567	9.713e-09	2.06531	0.0388934	7.91492e-27
rs6862182	0.108553	5.72837	1.014e-08	1.5768	0.114841	6.47346e-27
rs890933	0.217105	5.7218	1.054e-08	1.23446	0.217031	4.56528e-27
rs255670	0.218543	5.7202	1.064e-08	0.519958	0.603093	3.74631e-27
rs1422279	0.439189	5.71625	1.089e-08	0.292071	0.770232	2.44507e-27
rs7708474	0.295302	5.7055	1.16e-08	0.57151	0.567654	2.92005e-27
rs1011324	0.289474	5.69127	1.261e-08	0.597777	0.549989	2.73103e-27
rs11957435	0.282895	5.69046	1.267e-08	1.12049	0.262503	3.30439e-27
rs73799834	0.0888158	5.66976	1.43e-08	0.36899	0.712135	4.49743e-27
rs1644318	0.434211	5.66655	1.457e-08	0.203641	0.838634	1.82026e-27
rs7703080	0.0953947	5.65483	1.56e-08	0.722627	0.469909	4.04215e-27
rs419201	0.342105	5.65113	1.594e-08	0.143866	0.885606	1.86612e-27
rs55650102	0.0888158	5.64708	1.632e-08	1.27527	0.202215	4.20005e-27
rs73799836	0.0888158	5.64697	1.633e-08	0.206874	0.836108	3.93875e-27
rs59201928	0.108553	5.64498	1.652e-08	1.19569	0.231817	3.79089e-27
rs73799835	0.0888158	5.64456	1.656e-08	0.769937	0.441337	3.97248e-27
rs77089700	0.0888158	5.63068	1.795e-08	1.27527	0.202215	3.82929e-27
rs112903135	0.0822368	5.62464	1.859e-08	0.996715	0.318903	3.73659e-27
rs72791746	0.101974	5.6227	1.88e-08	0.595502	0.551508	3.23221e-27
rs4835802	0.101974	5.62132	1.895e-08	1.02287	0.306368	3.33551e-27
rs335140	0.433775	5.62132	1.895e-08	9.77585e-05	0.999922	1.39135e-27
rs366769	0.345395	5.61718	1.941e-08	0.244735	0.806662	1.55014e-27
rs393099	0.345395	5.61673	1.946e-08	0.207987	0.835239	1.54036e-27
rs387435	0.348993	5.60807	2.046e-08	1.18821	0.234751	2.00575e-27
rs337119	0.413333	5.58597	2.324e-08	1.33732	0.181118	1.86096e-27
rs78727912	0.256579	5.57594	2.462e-08	0.68017	0.496397	1.54495e-27
rs337136	0.164474	5.57057	2.539e-08	0.112055	0.91078	1.81587e-27
rs427336	0.335526	5.56371	2.641e-08	1.49525	0.134848	1.91002e-27
rs17472496	0.256579	5.56312	2.65e-08	0.68017	0.496397	1.43849e-27
rs413186	0.332215	5.56141	2.676e-08	0.0996339	0.920635	1.14383e-27
rs11738363	0.351974	5.5585	2.721e-08	2.09134	0.0364974	3.07759e-27
rs75401175	0.256579	5.55276	2.812e-08	0.173481	0.862273	1.25034e-27
rs60711321	0.0888158	5.55115	2.838e-08	0.454019	0.649815	2.31893e-27
rs463061	0.347973	5.55109	2.839e-08	1.64969	0.0990071	1.97371e-27
rs459633	0.348684	5.54707	2.905e-08	1.07995	0.280166	1.34761e-27
rs337120	0.413333	5.54243	2.983e-08	0.573299	0.566442	9.96211e-28
rs337118	0.417219	5.54097	3.008e-08	0.457905	0.647021	9.53695e-28
rs17226686	0.333333	5.54039	3.018e-08	0.299159	0.764819	1.03501e-27
rs458158	0.332237	5.53774	3.064e-08	0.782578	0.433875	1.14658e-27
rs413766	0.327815	5.5366	3.084e-08	2.26738	0.023367	3.16494e-27
rs461226	0.348684	5.53261	3.155e-08	0.647357	0.517401	1.04558e-27
rs589928	0.342105	5.52903	3.22e-08	0.624345	0.532401	1.02663e-27
rs335856	0.164474	5.52833	3.233e-08	0.1383	0.890003	1.43747e-27
rs375185	0.331126	5.52692	3.259e-08	1.43299	0.15186	1.49763e-27
rs480764	0.335526	5.51484	3.491e-08	0.0888841	0.929174	8.75468e-28
rs78849310	0.254967	5.49879	3.824e-08	0.132119	0.89489	9.3083e-28
rs335855	0.165563	5.49573	3.891e-08	0.172461	0.863075	1.19867e-27
rs416015	0.324324	5.47537	4.366e-08	0.983617	0.325304	8.91439e-28
rs6595447	0.264901	5.46693	4.579e-08	1.08079	0.27979	9.57464e-28
rs392956	0.331126	5.44884	5.07e-08	1.59165	0.111464	1.08691e-27
rs62378774	0.307947	5.44772	5.102e-08	0.910538	0.362539	7.5522e-28
rs467069	0.348684	5.42932	5.657e-08	0.522676	0.6012	5.7384e-28
rs7715941	0.268212	5.407	6.409e-08	0.46719	0.640364	5.76268e-28
rs29643	0.470395	5.40203	6.589e-08	2.98454	0.00284005	4.67556e-27
rs7719757	0.263158	5.39754	6.756e-08	1.31083	0.189916	7.31556e-28
rs335210	0.4375	5.39561	6.829e-08	0.30683	0.758973	4.12042e-28
rs337121	0.29932	5.38264	7.34e-08	1.29176	0.196439	6.43505e-28
rs17150513	0.0526316	5.3667	8.019e-08	0.847228	0.396868	1.10752e-27
rs628262	0.427632	5.3551	8.551e-08	0.370688	0.71087	3.37449e-28
rs453473	0.427632	5.33964	9.313e-08	0.360309	0.718616	3.10059e-28
rs629274	0.427632	5.33817	9.389e-08	1.16848	0.242614	4.27192e-28
rs7703292	0.266447	5.33524	9.542e-08	0.631763	0.527542	4.06718e-28
rs10067127	0.259868	5.33196	9.716e-08	1.20481	0.228275	4.91827e-28
rs425161	0.427632	5.33175	9.727e-08	1.16848	0.242614	4.12816e-28
rs10070735	0.25	5.33149	9.741e-08	0.641001	0.521522	4.16881e-28
rs72787566	0.259868	5.33049	9.795e-08	0.182503	0.855188	3.76156e-28
rs78235140	0.0761589	5.32857	9.899e-08	0.281569	0.778274	7.4365e-28
rs9327286	0.266447	5.31544	1.064e-07	0.454763	0.64928	3.52974e-28
rs10067130	0.259868	5.31171	1.086e-07	0.838806	0.401578	3.84957e-28
rs17150738	0.269737	5.30707	1.114e-07	0.738452	0.46024	3.5818e-28
rs3849051	0.263158	5.30032	1.156e-07	0.347209	0.728434	3.23025e-28
rs3812033	0.266447	5.29922	1.163e-07	0.0754521	0.939855	3.11791e-28
rs57035102	0.0625	5.29688	1.178e-07	0.0732163	0.941634	6.91559e-28
rs397955	0.316667	5.29365	1.199e-07	1.49693	0.134411	4.45904e-28
rs11241674	0.259868	5.29258	1.206e-07	0.182503	0.855188	3.07574e-28
rs12654162	0.259868	5.29092	1.217e-07	0.0756306	0.939713	3.03344e-28
rs11951466	0.0427632	5.28883	1.231e-07	1.19351	0.232669	8.13812e-28
rs4835981	0.259868	5.28574	1.252e-07	1.10363	0.269754	3.68677e-28
rs72787562	0.259868	5.2853	1.255e-07	2.12797	0.0333392	6.75274e-28
rs144922672	0.0430464	5.28197	1.278e-07	0.167594	0.866903	7.69712e-28
rs12656337	0.259868	5.27772	1.308e-07	1.10363	0.269754	3.53398e-28
rs11241675	0.255034	5.27274	1.344e-07	0.573224	0.566493	2.96627e-28
rs10060666	0.259868	5.25528	1.478e-07	0.838806	0.401578	2.85721e-28
rs687638	0.279605	5.24867	1.532e-07	1.17414	0.240338	3.03984e-28
rs615725	0.323333	5.24545	1.559e-07	0.895769	0.370376	2.5016e-28
rs1990923	0.259868	5.24229	1.586e-07	0.0493806	0.960616	2.34661e-28
rs4836494	0.269737	5.24205	1.588e-07	1.31793	0.187526	3.18767e-28
rs673658	0.261589	5.23409	1.658e-07	1.58472	0.113029	3.56794e-28
rs378377	0.324503	5.22065	1.783e-07	0.681511	0.495548	2.03071e-28
rs411257	0.324503	5.21756	1.813e-07	0.947217	0.343528	2.20266e-28
rs255287	0.410596	5.21522	1.836e-07	0.761126	0.446582	1.86489e-28
rs675443	0.276316	5.21033	1.885e-07	1.84749	0.0646756	3.75043e-28
rs7725745	0.0460526	5.20916	1.897e-07	1.56561	0.117439	5.25161e-28
rs27735	0.154605	5.19484	2.049e-07	1.00451	0.315131	2.75907e-28
rs418328	0.322368	5.18347	2.178e-07	0.582501	0.560229	1.6274e-28
rs13186090	0.392361	5.17517	2.277e-07	0.711748	0.476621	1.50263e-28
rs4836483	0.259868	5.16848	2.36e-07	1.10363	0.269754	1.99761e-28
rs10478597	0.411184	5.16793	2.367e-07	0.306874	0.758939	1.28843e-28
rs173873	0.411184	5.16738	2.374e-07	1.84014	0.0657483	2.94164e-28
rs17150734	0.269737	5.15875	2.486e-07	0.604457	0.54554	1.59312e-28
rs11737937	0.269737	5.14452	2.682e-07	0.448363	0.653891	1.43508e-28
rs73799845	0.105263	5.14362	2.695e-07	1.87844	0.0603211	2.88312e-28
rs11951919	0.0263158	5.14057	2.739e-07	1.28735	0.197971	4.71395e-28
rs2561277	0.259868	5.1341	2.835e-07	0.911196	0.362192	1.5544e-28
rs1623052	0.413333	5.12835	2.923e-07	0.731967	0.464189	1.17552e-28
rs10077908	0.276316	5.12835	2.923e-07	0.096522	0.923106	1.25347e-28
rs1592905	0.410596	5.12789	2.93e-07	0.0474269	0.962173	1.02763e-28
rs75107956	0.027972	5.12757	2.935e-07	2.0305	0.0423062	4.33716e-28
rs9327287	0.263158	5.1249	2.977e-07	1.23148	0.218144	1.67903e-28
rs61050506	0.269737	5.11885	3.074e-07	1.96708	0.0491738	2.52335e-28
rs1592904	0.410596	5.1166	3.111e-07	0.816555	0.414183	1.1453e-28
rs61641071	0.263158	5.11629	3.116e-07	1.2084	0.226895	1.5899e-28
rs3990202	0.263158	5.10776	3.26e-07	2.444	0.0145255	3.52665e-28
rs10071061	0.276316	5.1073	3.268e-07	0.0791064	0.936948	1.12481e-28
rs4836037	0.259868	5.10568	3.296e-07	0.964313	0.334889	1.37234e-28
rs12523043	0.253378	5.10443	3.318e-07	0.377581	0.705742	1.20509e-28
rs60039318	0.269737	5.10171	3.366e-07	0.456968	0.647694	1.15417e-28
rs73799758	0.259868	5.09897	3.415e-07	0.37485	0.707772	1.1473e-28
rs17150389	0.286184	5.09809	3.431e-07	0.46411	0.642569	1.0889e-28
rs3990341	0.281457	5.09529	3.482e-07	2.50952	0.0120897	3.69251e-28
rs61619453	0.0328947	5.09383	3.509e-07	0.705528	0.480482	3.31959e-28
rs1422282	0.266447	5.09003	3.58e-07	0.745248	0.456122	1.16707e-28
rs1017699	0.244898	5.08688	3.64e-07	0.33798	0.735378	1.11881e-28
rs4836036	0.256579	5.08189	3.737e-07	0.946858	0.343711	1.21552e-28
rs17384236	0.0197368	5.06659	4.05e-07	1.06152	0.288452	3.69235e-28
rs58433811	0.263158	5.06495	4.085e-07	0.992423	0.320991	1.1206e-28
rs111551085	0.0263158	5.04425	4.553e-07	0.92407	0.35545	2.87744e-28
rs75535992	0.263158	5.02045	5.155e-07	1.2084	0.226895	9.78233e-29
rs7735409	0.335616	5.0117	5.395e-07	0.690291	0.490011	6.92755e-29
rs6876166	0.410596	5.00824	5.493e-07	0.708741	0.478485	6.35109e-29
rs7718754	0.342105	4.99789	5.796e-07	1.24577	0.212849	8.18562e-29
rs257142	0.460526	4.99235	5.965e-07	0.293542	0.769108	5.00271e-29
rs62377104	0.0666667	4.99167	5.986e-07	0.761375	0.446433	1.41604e-28
rs4836038	0.254967	4.98259	6.274e-07	0.343458	0.731254	6.44059e-29
rs11746044	0.26	4.97325	6.584e-07	2.46485	0.0137072	1.79627e-28
rs143367698	0.0231788	4.97301	6.592e-07	0.592918	0.553236	2.13573e-28
rs75848150	0.0197368	4.9652	6.863e-07	0.255329	0.798469	2.216e-28
rs80218654	0.0493421	4.96407	6.903e-07	0.996138	0.319183	1.43444e-28
rs5012214	0.34	4.96103	7.012e-07	0.451488	0.651638	4.98861e-29
rs11241699	0.335526	4.96081	7.02e-07	0.935067	0.349754	5.84692e-29
rs13155399	0.335526	4.95462	7.247e-07	0.250088	0.802519	4.69854e-29
rs2431438	0.311258	4.94491	7.618e-07	1.53505	0.124772	7.69544e-29
rs1549200	0.0493421	4.93515	8.009e-07	1.54698	0.121868	1.27022e-28
rs72789816	0.148026	4.92256	8.542e-07	0.0376923	0.969933	6.43863e-29
rs62377770	0.0364238	4.92201	8.566e-07	0.864947	0.387068	1.34111e-28
rs77520614	0.00328947	4.91922	8.689e-07	0.726394	0.467597	3.92e-28
rs17150184	0.0592105	4.89626	9.768e-07	0.291648	0.770556	9.2501e-29
rs12651869	0.0361842	4.89195	9.984e-07	0.590835	0.554631	1.15705e-28
rs1962848	0.201987	4.89144	1.001e-06	0.0884953	0.929483	4.63111e-29
rs59249465	0.0493421	4.88697	1.024e-06	0.225435	0.821641	9.68276e-29
rs12653807	0.0529801	4.87776	1.073e-06	0.318692	0.74996	8.9361e-29
rs79196418	0.0559211	4.87303	1.099e-06	1.06589	0.286473	8.67288e-29
rs74382543	0.0493421	4.86031	1.172e-06	1.05458	0.291616	8.63506e-29
rs4836043	0.279605	4.85123	1.227e-06	1.09156	0.275027	3.94463e-29
rs29646	0.1875	4.84675	1.255e-06	0.271237	0.786209	3.90437e-29
rs77041550	0.0427632	4.84518	1.265e-06	1.89504	0.0580868	8.82934e-29
rs17150388	0.278146	4.84237	1.283e-06	0.513376	0.607688	3.14332e-29
rs2115220	0.121711	4.83328	1.343e-06	1.17568	0.239724	5.14672e-29
rs26826	0.236842	4.83093	1.359e-06	0.236835	0.812785	3.15328e-29
rs25761	0.1875	4.83078	1.36e-06	0.478323	0.63242	3.68851e-29
rs78956672	0.0493421	4.82947	1.369e-06	0.53569	0.592173	7.34343e-29
rs13178583	0.337748	4.82903	1.372e-06	1.29117	0.196645	3.68078e-29
rs6879769	0.39404	4.82387	1.408e-06	1.133	0.257214	3.14794e-29
rs25762	0.1875	4.82288	1.415e-06	0.478323	0.63242	3.55056e-29
rs77177520	0.0230263	4.81554	1.468e-06	0.178048	0.858685	9.91151e-29
rs59399481	0.0529801	4.81432	1.477e-06	1.2661	0.205479	6.74268e-29
rs77019683	0.0493421	4.81378	1.481e-06	1.54486	0.122379	7.03189e-29
rs11241698	0.338816	4.8111	1.501e-06	1.00627	0.314284	2.89697e-29
rs337134	0.175497	4.80675	1.534e-06	0.400336	0.688909	3.38181e-29
rs3909324	0.374172	4.79559	1.622e-06	0.0268555	0.978575	2.08109e-29
rs79025737	0.0463576	4.79448	1.631e-06	0.494524	0.620936	6.39475e-29
rs163189	0.174342	4.78218	1.734e-06	0.909563	0.363053	3.26785e-29
rs6875311	0.377483	4.78195	1.736e-06	0.891202	0.372821	2.31171e-29
rs4085307	0.279605	4.78195	1.736e-06	0.860809	0.389343	2.58319e-29
rs62377105	0.0704698	4.78149	1.74e-06	0.239612	0.810631	4.86807e-29
rs73801922	0.279605	4.77977	1.755e-06	0.264858	0.791119	2.23918e-29
rs56278748	0.0559211	4.77885	1.763e-06	1.41005	0.158525	5.59263e-29
rs257141	0.157895	4.76463	1.892e-06	0.892817	0.371955	3.14272e-29
rs6892675	0.125	4.76146	1.922e-06	1.92919	0.0537073	4.31894e-29
rs142124093	0.0197368	4.75121	2.022e-06	2.15297	0.0313209	7.9418e-29
rs35561013	0.207237	4.75032	2.031e-06	0.522694	0.601187	2.3903e-29
rs17150732	0.279605	4.74375	2.098e-06	1.16809	0.24277	2.43673e-29
rs78328858	0.0562914	4.74202	2.116e-06	0.726734	0.467389	4.553e-29
rs11954761	0.0526316	4.73156	2.228e-06	0.699472	0.484257	4.47267e-29
rs380164	0.3125	4.70829	2.498e-06	2.36563	0.0179996	4.95413e-29
rs7705033	0.334437	4.70602	2.526e-06	0.390374	0.69626	1.44918e-29
rs430268	0.31457	4.70242	2.571e-06	0.311449	0.755459	1.46139e-29
rs6892996	0.138158	4.69045	2.726e-06	0.594921	0.551896	2.26597e-29
rs335166	0.470199	4.68896	2.746e-06	0.21249	0.831725	1.12851e-29
rs10052983	0.210526	4.68881	2.748e-06	1.4926	0.135543	2.36917e-29
rs2450508	0.328947	4.68439	2.808e-06	0.994226	0.320113	1.60075e-29
rs10455039	0.25	4.67658	2.917e-06	0.484744	0.627858	1.49614e-29
rs77953459	0.0592105	4.67525	2.936e-06	0.741288	0.458519	3.24818e-29
rs11241701	0.351974	4.66857	3.033e-06	1.04153	0.29763	1.47806e-29
rs75049735	0.0529801	4.66144	3.14e-06	0.698395	0.48493	3.20821e-29
rs12655826	0.0533333	4.66059	3.153e-06	0.675003	0.499674	3.18367e-29
rs4836020	0.0529801	4.66053	3.154e-06	0.0532936	0.957498	3.16766e-29
rs114656770	0.0535714	4.6569	3.21e-06	1.19971	0.230251	3.17605e-29
rs72799735	0.289474	4.65671	3.213e-06	1.83092	0.0671126	2.40055e-29
rs4085308	0.0559211	4.65633	3.219e-06	0.734651	0.462552	3.05639e-29
rs74380363	0.0592105	4.65046	3.312e-06	0.598598	0.549441	2.88249e-29
rs56374257	0.0559211	4.64878	3.339e-06	1.15683	0.247341	2.99448e-29
rs76361729	0.0526316	4.64511	3.399e-06	0.284901	0.77572	2.96189e-29
rs11746266	0.360927	4.64167	3.456e-06	1.18546	0.235837	1.39997e-29
rs12518486	0.0723684	4.64137	3.461e-06	0.602705	0.546705	2.50382e-29
rs337111	0.463816	4.64084	3.47e-06	0.137197	0.890875	8.98546e-30
rs72799730	0.299342	4.63823	3.514e-06	1.11347	0.265508	1.41156e-29
rs12515658	0.0723684	4.63741	3.528e-06	0.0908321	0.927626	2.43234e-29
rs78180536	0.0526316	4.63712	3.533e-06	0.420743	0.673943	2.85889e-29
rs4836042	0.371711	4.63491	3.571e-06	1.53507	0.124767	1.69513e-29
rs13162125	0.337748	4.6345	3.578e-06	0.356664	0.721343	1.02816e-29
rs73801924	0.0723684	4.63226	3.617e-06	0.800645	0.423337	2.4202e-29
rs12517800	0.0723684	4.63123	3.635e-06	1.12602	0.260159	2.45418e-29
rs6595483	0.305921	4.62913	3.672e-06	0.160697	0.872332	1.03912e-29
rs1872830	0.0230263	4.62745	3.702e-06	2.15064	0.0315045	4.14922e-29
rs17470406	0.0526316	4.62539	3.739e-06	1.7695	0.0768104	2.85001e-29
rs74808147	0.0756579	4.62522	3.742e-06	0.411511	0.680698	2.26126e-29
rs73801925	0.0559211	4.62461	3.753e-06	0.0593856	0.952645	2.61254e-29
rs7702461	0.296667	4.61873	3.861e-06	0.0106985	0.991464	9.99944e-30
rs73801926	0.0526316	4.61851	3.865e-06	0.597288	0.550315	2.63322e-29
rs76098751	0.0559211	4.61029	4.021e-06	1.15683	0.247341	2.506e-29
rs17382091	0.0230263	4.60383	4.148e-06	2.24944	0.0244846	3.72685e-29
rs29613	0.326667	4.59779	4.27e-06	0.750247	0.453106	9.85017e-30
rs12657511	0.0526316	4.59613	4.304e-06	2.02004	0.043379	2.53193e-29
rs72799724	0.302013	4.5958	4.311e-06	0.991815	0.321288	1.09756e-29
rs1469045	0.131579	4.59045	4.423e-06	0.664632	0.506286	1.4706e-29
rs78033579	0.0855263	4.58974	4.438e-06	0.79365	0.427399	1.83764e-29
rs337113	0.470395	4.58824	4.47e-06	0.404118	0.686126	7.28977e-30
rs6868489	0.294702	4.58749	4.486e-06	1.69952	0.0892212	1.5794e-29
rs12655196	0.35274	4.58643	4.509e-06	0.802467	0.422283	9.17346e-30
rs78787636	0.0230263	4.57864	4.68e-06	1.62476	0.104214	3.29229e-29
rs7737423	0.0728477	4.5758	4.744e-06	1.00609	0.31437	1.88166e-29
rs112867234	0.303333	4.57234	4.823e-06	1.12174	0.261975	1.04185e-29
rs7724151	0.292763	4.57023	4.872e-06	0.532929	0.594083	8.55306e-30
rs79634426	0.0756579	4.56538	4.986e-06	0.839676	0.40109	1.74654e-29
rs4835810	0.36755	4.56316	5.039e-06	1.60885	0.10765	1.29077e-29
rs3853113	0.108553	4.55502	5.238e-06	0.291382	0.770759	1.34909e-29
rs7717193	0.302632	4.55101	5.339e-06	1.62931	0.103248	1.26849e-29
rs29617	0.327703	4.54387	5.523e-06	1.91316	0.0557276	1.4944e-29
rs77489816	0.0263158	4.5433	5.538e-06	0.250929	0.801869	2.60433e-29
rs1966485	0.106667	4.54254	5.558e-06	1.46437	0.143093	1.45319e-29
rs11741651	0.292763	4.53359	5.799e-06	1.21908	0.222813	9.27012e-30
rs25770	0.338816	4.53246	5.83e-06	0.0803863	0.93593	6.36152e-30
rs3909335	0.0789474	4.5266	5.994e-06	0.560272	0.575294	1.41629e-29
rs72799720	0.292763	4.52317	6.092e-06	3.11231	0.00185627	4.77622e-29
rs13163506	0.118421	4.51812	6.239e-06	0.250919	0.801877	1.0842e-29
rs77656877	0.0493421	4.51084	6.457e-06	0.47054	0.637969	1.65818e-29
rs4836010	0.00328947	4.50684	6.58e-06	0.271844	0.785742	5.7106e-29
rs12152793	0.111842	4.50089	6.767e-06	0.553516	0.57991	1.05674e-29
rs437368	0.259868	4.50032	6.785e-06	0.0283951	0.977347	6.28792e-30
rs35501151	0.00328947	4.49985	6.8e-06	0.252908	0.800339	5.53527e-29
rs255665	0.309211	4.49697	6.893e-06	1.714	0.0865281	1.05566e-29
rs11952411	0.0506757	4.4957	6.934e-06	0.688689	0.491019	1.53539e-29
rs27977	0.194079	4.49366	7.001e-06	0.330492	0.741028	7.40358e-30
rs3886760	0.0529801	4.4929	7.026e-06	0.0100868	0.991952	1.47139e-29
rs77070969	0.0855263	4.46252	8.1e-06	1.20435	0.228455	1.06686e-29
rs562498	0.3125	4.44749	8.688e-06	0.263234	0.79237	4.47891e-30
rs13163021	0.3125	4.44158	8.93e-06	0.589621	0.555445	4.69451e-30
rs12521632	0.0625	4.44105	8.952e-06	0.190303	0.849072	1.07618e-29
rs4835811	0.3125	4.43639	9.148e-06	0.969107	0.332492	5.2144e-30
rs56085923	0.0596026	4.43477	9.217e-06	0.263672	0.792033	1.07285e-29
rs79957827	0.0629139	4.43437	9.234e-06	0.183348	0.854525	1.04139e-29
rs11742316	0.266447	4.41524	1.009e-05	2.18906	0.0285928	1.06314e-29
rs77759344	0.0625	4.41057	1.031e-05	1.33593	0.181572	9.79279e-30
rs3909330	0.286184	4.40641	1.051e-05	0.689935	0.490235	4.33697e-30
rs337089	0.42053	4.4005	1.08e-05	0.24484	0.80658	3.1771e-30
rs13174485	0.344371	4.39791	1.093e-05	0.469125	0.63898	3.57663e-30
rs150101718	0.00657895	4.39241	1.121e-05	1.27746	0.201441	2.55399e-29
rs115374444	0.00657895	4.39125	1.127e-05	0.177587	0.859047	2.53987e-29
rs141807410	0.00657895	4.37167	1.233e-05	1.61147	0.107078	2.3337e-29
rs56168919	0.0596026	4.37167	1.233e-05	1.47218	0.140971	8.48518e-30
rs79770804	0.0608108	4.36129	1.293e-05	0.704841	0.480909	7.76143e-30
rs17150492	0.048951	4.3571	1.318e-05	1.01267	0.311217	8.52567e-30
rs140531732	0.0164474	4.35627	1.323e-05	0.233651	0.815256	1.42155e-29
rs115968765	0.256944	4.35462	1.333e-05	0.842822	0.399328	3.80643e-30
rs143387313	0.0625	4.35087	1.356e-05	0.0142908	0.988598	7.23505e-30
rs58259604	0.0657895	4.35038	1.359e-05	0.178779	0.858111	7.03954e-30
rs145442613	0.00657895	4.34591	1.387e-05	2.4253	0.0152957	2.0889e-29
rs27703	0.217105	4.34183	1.413e-05	1.21841	0.223067	4.38507e-30
rs6875558	0.111842	4.34152	1.415e-05	1.45915	0.144524	5.8474e-30
rs1685201	0.213816	4.33997	1.425e-05	1.03412	0.301078	4.11335e-30
rs4446451	0.286184	4.33494	1.458e-05	0.171112	0.864136	2.90564e-30
rs17470838	0.0526316	4.33254	1.474e-05	1.5865	0.112625	7.60176e-30
rs13167117	0.144737	4.33135	1.482e-05	1.72127	0.085201	5.59464e-30
rs145250380	0.0625	4.32375	1.534e-05	1.47244	0.140901	6.75638e-30
rs335179	0.286184	4.32332	1.537e-05	0.534806	0.592784	2.88692e-30
rs29566	0.3125	4.31905	1.567e-05	0.781256	0.434652	2.90558e-30
rs4292445	0.236486	4.31849	1.571e-05	0.90494	0.365497	3.46171e-30
rs29644	0.213816	4.31835	1.572e-05	0.624555	0.532263	3.377e-30
rs29565	0.3125	4.31821	1.573e-05	0.163525	0.870105	2.55136e-30
rs11955114	0.141447	4.31681	1.583e-05	2.11183	0.0347011	6.01282e-30
rs79909714	0.0608108	4.31225	1.616e-05	0.120803	0.903847	6.21231e-30
rs74863217	0.0529801	4.30698	1.655e-05	1.75002	0.0801151	6.85252e-30
rs149036246	0.141447	4.30143	1.697e-05	2.11183	0.0347011	5.62731e-30
rs13175630	0.0264901	4.29948	1.712e-05	0.436299	0.66262	8.84965e-30
rs1565059	0.0526316	4.29309	1.762e-05	1.39085	0.164272	6.34884e-30
rs27533	0.288079	4.29171	1.773e-05	0.772872	0.439598	2.68151e-30
rs76890009	0.0559211	4.29022	1.785e-05	1.96273	0.0496778	6.33922e-30
rs2431345	0.190789	4.28897	1.795e-05	0.865111	0.386978	3.32299e-30
rs75068366	0.0526316	4.2886	1.798e-05	0.420743	0.673943	6.04094e-30
rs78194133	0.0657895	4.28713	1.81e-05	0.228651	0.81914	5.36683e-30
rs11747272	0.299342	4.28083	1.862e-05	1.78733	0.0738837	4.32751e-30
rs55826185	0.141447	4.28071	1.863e-05	0.14164	0.887364	3.45745e-30
rs56092317	0.0657895	4.27987	1.87e-05	1.37897	0.167904	5.43596e-30
rs338793	0.447368	4.27964	1.872e-05	0.330982	0.740658	1.86134e-30
rs12522139	0.236301	4.27633	1.9e-05	0.479911	0.631291	2.60784e-30
rs4836034	0.0592105	4.27563	1.906e-05	0.242604	0.808312	5.38232e-30
rs1422266	0.0592105	4.27043	1.951e-05	1.10168	0.2706	5.38979e-30
rs12520068	0.0592105	4.27008	1.954e-05	0.741288	0.458519	5.30936e-30
rs4836033	0.0592105	4.26725	1.979e-05	0.415433	0.677825	5.20525e-30
rs29614	0.32	4.25937	2.05e-05	0.32912	0.742065	2.01022e-30
rs58504362	0.0559211	4.25905	2.053e-05	1.43968	0.149957	5.3605e-30
rs2161253	0.0592105	4.25731	2.069e-05	0.0951282	0.924213	4.97288e-30
rs173029	0.263158	4.25623	2.079e-05	0.298127	0.765606	2.18381e-30
rs730358	0.259868	4.25356	2.104e-05	1.0304	0.302824	2.60638e-30
rs73287191	0.135762	4.25112	2.127e-05	0.0280127	0.977652	3.11114e-30
rs10519732	0.0592105	4.24346	2.201e-05	0.595432	0.551555	4.71817e-30
rs35006713	0.0592105	4.23574	2.278e-05	0.876405	0.38081	4.60875e-30
rs59341848	0.0666667	4.23067	2.33e-05	1.08683	0.277113	4.30857e-30
rs1008058	0.128289	4.23028	2.334e-05	0.238852	0.81122	2.94805e-30
rs148407443	0.00328947	4.22335	2.407e-05	0.520493	0.60272	1.67504e-29
rs11954184	0.131579	4.22297	2.411e-05	0.341634	0.732626	2.84258e-30
rs76026342	0.259868	4.21453	2.503e-05	0.307037	0.758815	1.84692e-30
rs11955296	0.0559211	4.20865	2.569e-05	0.398198	0.690484	4.17307e-30
rs79514210	0.0493421	4.20769	2.58e-05	0.105232	0.916192	4.4121e-30
rs10044676	0.213333	4.20637	2.595e-05	0.380963	0.703231	2.02651e-30
rs150591699	0.0131579	4.20611	2.598e-05	1.28241	0.199699	8.33851e-30
rs13157599	0.0230263	4.20447	2.617e-05	0.484087	0.628324	6.32569e-30
rs4835808	0.0592105	4.2024	2.641e-05	1.10168	0.2706	4.04092e-30
rs62377779	0.0695364	4.19332	2.749e-05	0.728434	0.466348	3.54864e-30
rs113664060	0.0131579	4.18585	2.841e-05	0.869145	0.384768	7.65239e-30
rs27534	0.317881	4.17884	2.93e-05	0.192385	0.847441	1.39408e-30
rs17480969	0.0789474	4.17698	2.954e-05	1.00539	0.314707	3.16798e-30
rs189190	0.190789	4.17698	2.954e-05	0.0765557	0.938977	1.87982e-30
rs13170938	0.134868	4.16747	3.08e-05	1.31053	0.190017	2.53743e-30
rs75529433	0.0592105	4.16409	3.126e-05	0.0529811	0.957747	3.35464e-30
rs748312	0.0526316	4.16054	3.175e-05	0.507911	0.611516	3.5228e-30
rs12659301	0.0562914	4.1591	3.195e-05	0.521649	0.601915	3.3889e-30
rs72791796	0.0296053	4.15005	3.324e-05	0.884399	0.376481	4.47868e-30
rs35267763	0.138158	4.14253	3.435e-05	0.41913	0.675121	1.98548e-30
rs10075071	0.470395	4.14199	3.443e-05	1.30185	0.192967	1.58857e-30
rs553919	0.444079	4.14113	3.456e-05	0.410181	0.681673	1.05664e-30
rs10079141	0.245033	4.13981	3.476e-05	0.313776	0.753691	1.41347e-30
rs138537636	0.0230263	4.13329	3.576e-05	0.0121524	0.990304	4.69961e-30
rs79203383	0.111842	4.12998	3.628e-05	1.13393	0.256824	2.26415e-30
rs35123756	0.0230263	4.12255	3.747e-05	0.862474	0.388427	4.50778e-30
rs4836527	0.440789	4.1169	3.84e-05	1.20349	0.228785	1.35182e-30
rs17391035	0.0463576	4.11493	3.873e-05	0.145106	0.884627	3.09521e-30
rs113247069	0.299342	4.09835	4.161e-05	2.3399	0.0192887	3.21716e-30
rs6862060	0.0263158	4.09652	4.194e-05	0.251295	0.801586	3.78834e-30
rs61189261	0.0263158	4.09411	4.238e-05	0.103384	0.917658	3.75016e-30
rs12659062	0.0559211	4.09345	4.25e-05	0.213513	0.830927	2.5819e-30
rs335168	0.440789	4.0928	4.262e-05	0.209081	0.834385	8.40552e-31
rs13172078	0.226974	4.08636	4.382e-05	1.12131	0.262157	1.41844e-30
rs12188165	0.0625	4.08404	4.426e-05	0.710879	0.477159	2.37488e-30
rs78607811	0.292763	4.08158	4.473e-05	1.98764	0.0468516	2.20455e-30
rs496968	0.450658	4.08003	4.503e-05	0.0321769	0.974331	7.82114e-31
rs4435861	0.289474	4.07957	4.512e-05	1.95923	0.0500854	2.13234e-30
rs510346	0.163333	4.07931	4.517e-05	0.600856	0.547936	1.4274e-30
rs34248484	0.25	4.07568	4.588e-05	0.149633	0.881054	1.05702e-30
rs7703457	0.0756579	4.06794	4.743e-05	1.20733	0.227305	2.09121e-30
rs17150603	0.0657895	4.06667	4.769e-05	0.179215	0.857769	2.13694e-30
rs255667	0.266447	4.05441	5.026e-05	0.278083	0.780949	9.34654e-31
rs35517906	0.213816	4.05035	5.114e-05	0.346053	0.729303	1.05154e-30
rs13162753	0.284768	4.04967	5.129e-05	1.59206	0.111371	1.4409e-30
rs459743	0.240132	4.0431	5.275e-05	1.32675	0.184591	1.26709e-30
rs338794	0.447368	4.0423	5.293e-05	1.70045	0.0890455	1.46712e-30
rs34356563	0.0296053	4.03574	5.443e-05	1.02427	0.305706	2.81084e-30
rs888856	0.305921	4.02957	5.588e-05	0.0384536	0.969326	7.71377e-31
rs6888742	0.0164474	4.0286	5.611e-05	0.519084	0.603702	3.60921e-30
rs55994234	0.164474	4.02614	5.67e-05	0.598343	0.549611	1.1447e-30
rs3749724	0.259868	4.01834	5.861e-05	0.0123267	0.990165	8.09451e-31
rs7725456	0.125828	4.00918	6.093e-05	0.68331	0.494411	1.23983e-30
rs6896708	0.404605	4.00095	6.309e-05	0.510472	0.609721	6.33267e-31
rs13185651	0.0328947	3.99774	6.395e-05	0.209246	0.834256	2.27916e-30
rs1973174	0.256579	3.99509	6.467e-05	0.246108	0.805599	7.51926e-31
rs11241677	0.407285	3.99016	6.603e-05	1.9979	0.0457277	1.56465e-30
rs6896075	0.0361842	3.98391	6.779e-05	0.287505	0.773726	2.05925e-30
rs730359	0.404605	3.98265	6.815e-05	0.289591	0.772129	5.62488e-31
rs746220	0.388158	3.9805	6.877e-05	0.607589	0.54346	6.07613e-31
rs6897493	0.407895	3.96652	7.293e-05	0.384168	0.700854	5.3527e-31
rs4262105	0.404605	3.96333	7.391e-05	0.510472	0.609721	5.45193e-31
rs4489090	0.392857	3.96048	7.48e-05	0.195883	0.844702	5.25156e-31
rs11742072	0.0361842	3.95753	7.573e-05	1.11491	0.264888	1.87293e-30
rs66526739	0.0328947	3.95476	7.661e-05	0.694528	0.487351	1.92741e-30
rs56095519	0.0331126	3.95473	7.662e-05	0.939112	0.347673	1.92654e-30
rs11960204	0.134868	3.95068	7.793e-05	0.0828787	0.933948	9.13141e-31
rs57113607	0.0592105	3.92956	8.51e-05	1.9065	0.0565856	1.40518e-30
rs59001258	0.0263158	3.92166	8.794e-05	0.967438	0.333325	1.88831e-30
rs13154356	0.225166	3.91522	9.032e-05	0.840668	0.400534	6.56011e-31
rs17150263	0.133333	3.91251	9.134e-05	0.83878	0.401593	8.37124e-31
rs72791771	0.0264901	3.91249	9.135e-05	0.252837	0.800394	1.80873e-30
rs28045	0.319079	3.90661	9.36e-05	0.0726282	0.942102	4.58698e-31
rs466970	0.240132	3.90468	9.435e-05	0.722144	0.470206	5.94553e-31
rs462210	0.240132	3.89653	9.758e-05	0.722144	0.470206	5.75956e-31
rs804482	0.164474	3.89409	9.857e-05	2.77428	0.00553243	1.50848e-30
rs73287183	0.138158	3.8934	9.885e-05	1.40522	0.159956	8.52648e-31
rs13355080	0.0723684	3.89011	0.0001002	0.904778	0.365583	1.03149e-30
rs4631213	0.404605	3.89011	0.0001002	0.866071	0.386451	4.63143e-31
rs72791792	0.00993378	3.88914	0.0001006	1.30562	0.191681	2.64748e-30
rs4449569	0.404605	3.8865	0.0001017	1.73683	0.0824178	8.21097e-31
rs76527952	0.0789474	3.88365	0.0001029	0.86327	0.387989	9.63207e-31
rs459530	0.240132	3.88341	0.000103	0.250132	0.802485	5.06961e-31
rs13176776	0.404605	3.88083	0.0001041	0.267116	0.78938	3.74775e-31
rs13155853	0.394558	3.87874	0.000105	0.125695	0.899973	3.72643e-31
rs2161260	0.342105	3.87712	0.0001057	0.599652	0.548738	4.30342e-31
rs10074520	0.141892	3.87506	0.0001066	0.383296	0.7015	6.69367e-31
rs75977691	0.0427632	3.87483	0.0001067	1.09814	0.272143	1.25243e-30
rs7702740	0.325658	3.87188	0.000108	1.30233	0.192802	5.82148e-31
rs478750	0.15894	3.85933	0.0001137	0.0964515	0.923162	5.83367e-31
rs74723465	0.0486111	3.85212	0.0001171	1.15224	0.249223	1.08243e-30
rs6595478	0.0822368	3.85087	0.0001177	0.143042	0.886257	8.10706e-31
rs74699211	0.00986842	3.84047	0.0001228	0.94894	0.342651	2.20041e-30
rs4481375	0.39726	3.83571	0.0001252	1.76623	0.0773566	6.90856e-31
rs4492140	0.396552	3.83493	0.0001256	0.410856	0.681178	3.27507e-31
rs4452583	0.404605	3.83473	0.0001257	0.866071	0.386451	3.73975e-31
rs12654527	0.407285	3.83298	0.0001266	0.111987	0.910834	3.0643e-31
rs1047437	0.223684	3.82817	0.0001291	0.796764	0.425588	4.642e-31
rs337090	0.424342	3.82627	0.0001301	0.0758795	0.939515	2.92416e-31
rs337091	0.424342	3.82047	0.0001332	1.21835	0.22309	4.23506e-31
rs67506450	0.0296053	3.81991	0.0001335	2.18768	0.0286929	1.23132e-30
rs12519633	0.0921053	3.81954	0.0001337	1.40395	0.160333	7.39686e-31
rs112693062	0.0263158	3.81679	0.0001352	0.651602	0.514658	1.25612e-30
rs17391210	0.0493421	3.81244	0.0001376	1.13264	0.257364	9.22804e-31
rs17150847	0.0888158	3.81173	0.000138	0.951387	0.341408	6.95128e-31
rs13182369	0.413333	3.80119	0.000144	1.19998	0.230149	3.91542e-31
rs114772860	0.00657895	3.79507	0.0001476	0.0465335	0.962885	2.23745e-30
rs9885577	0.401316	3.79407	0.0001482	0.0627168	0.949992	2.63847e-31
rs58973067	0.138158	3.79008	0.0001506	0.912503	0.361504	5.19477e-31
rs13157177	0.131579	3.78356	0.0001546	0.357781	0.720507	4.90162e-31
rs6890713	0.00657895	3.77532	0.0001598	0.704999	0.480811	2.07729e-30
rs114035510	0.00657895	3.7568	0.0001721	0.832358	0.405207	1.93803e-30
rs79035640	0.0263158	3.75492	0.0001734	2.18972	0.0285448	1.01413e-30
rs614205	0.157895	3.7492	0.0001774	0.13706	0.890983	3.85346e-31
rs540289	0.164474	3.74388	0.0001812	0.470265	0.638166	3.76776e-31
rs12520155	0.0460526	3.74195	0.0001826	1.29379	0.195739	7.34212e-31
rs966407	0.0526316	3.73894	0.0001848	0.640878	0.521602	6.69199e-31
rs72789850	0.0331126	3.73542	0.0001874	0.615493	0.538229	8.26677e-31
rs17470253	0.0493421	3.73489	0.0001878	1.71251	0.0868028	7.05287e-31
rs12054843	0.190789	3.72554	0.0001949	0.437774	0.66155	3.22155e-31
rs804484	0.161184	3.72528	0.0001951	0.564415	0.572472	3.59252e-31
rs658488	0.162252	3.72283	0.000197	0.129024	0.897339	3.43721e-31
rs34909326	0.210526	3.72258	0.0001972	0.446666	0.655116	3.01354e-31
rs41335447	0.0197368	3.71889	0.0002001	1.15042	0.249969	1.0008e-30
rs10463765	0.0526316	3.71451	0.0002036	1.05592	0.291006	6.18042e-31
rs186749	0.384868	3.71302	0.0002048	0.661278	0.508434	2.23777e-31
rs686842	0.162252	3.71203	0.0002056	0.378445	0.7051	3.3466e-31
rs335213	0.256579	3.71093	0.0002065	0.0992283	0.920957	2.5205e-31
rs9327305	0.112676	3.70071	0.000215	0.419865	0.674584	3.92929e-31
rs426639	0.358553	3.69988	0.0002157	0.942734	0.345817	2.44156e-31
rs35778133	0.0460526	3.69953	0.000216	0.208616	0.834748	6.13465e-31
rs72800825	0.431507	3.69918	0.0002163	0.343453	0.731258	1.88481e-31
rs11241715	0.0460526	3.69812	0.0002172	1.37504	0.16912	6.25655e-31
rs6595428	0.450658	3.69766	0.0002176	1.61441	0.106439	3.57628e-31
rs629558	0.164474	3.68859	0.0002255	0.425481	0.670486	3.05472e-31
rs78296473	0.0296053	3.68791	0.0002261	2.21278	0.0269129	7.51056e-31
rs77564590	0.0296053	3.68545	0.0002283	0.421933	0.673074	7.24345e-31
rs6882579	0.0493421	3.67971	0.0002335	0.617144	0.53714	5.53857e-31
rs75239413	0.00657895	3.67122	0.0002414	1.8441	0.0651683	1.41344e-30
rs257015	0.358553	3.66921	0.0002433	1.47471	0.140291	2.9628e-31
rs116421930	0.00328947	3.66837	0.0002441	0.46283	0.643486	1.91168e-30
rs3909329	0.496689	3.66795	0.0002445	0.335463	0.737276	1.59473e-31
rs73801938	0.0460526	3.66764	0.0002448	1.29379	0.195739	5.57626e-31
rs456467	0.259868	3.66649	0.0002459	0.3501	0.726264	2.16472e-31
rs255279	0.328947	3.66608	0.0002463	1.5155	0.129646	3.05698e-31
rs337098	0.309211	3.66421	0.0002481	0.0599707	0.952179	1.8646e-31
rs74393557	0.118421	3.66359	0.0002487	0.948064	0.343097	3.49949e-31
rs12153277	0.353333	3.66246	0.0002498	0.97133	0.331384	2.17301e-31
rs255281	0.322368	3.65309	0.0002591	0.885793	0.375729	2.10104e-31
rs372106	0.331126	3.64692	0.0002654	0.705249	0.480655	1.90039e-31
rs62377764	0.0789474	3.6426	0.0002699	0.0615929	0.950887	3.78839e-31
rs6865196	0.0460526	3.63313	0.00028	1.56523	0.117529	4.96837e-31
rs13179906	0.39726	3.6273	0.0002864	1.54407	0.122571	2.63572e-31
rs72789815	0.0953947	3.62345	0.0002907	0.53851	0.590225	3.24138e-31
rs1500189	0.0296053	3.62309	0.0002911	1.58381	0.113237	5.84665e-31
rs919305	0.348684	3.62071	0.0002938	1.24701	0.212394	2.15864e-31
rs27340	0.332237	3.61843	0.0002964	2.85721	0.0042738	9.42621e-31
rs113584341	0.0933333	3.61315	0.0003025	0.194584	0.845719	3.12793e-31
rs153874	0.358553	3.61119	0.0003048	3.06672	0.00216423	1.34373e-30
rs2897789	0.0296053	3.61076	0.0003053	1.34016	0.180193	5.56897e-31
rs58036212	0.167785	3.61059	0.0003055	0.942115	0.346134	2.46268e-31
rs6882659	0.00666667	3.60372	0.0003137	0.0261333	0.979151	1.09902e-30
rs13155476	0.0328947	3.60075	0.0003173	0.449689	0.652935	5.0563e-31
rs17150713	0.0953947	3.59806	0.0003206	0.71843	0.472492	2.99051e-31
rs72799731	0.0986395	3.59379	0.0003259	1.73697	0.0823929	3.28847e-31
rs77694416	0.0592105	3.58106	0.0003422	0.347036	0.728564	3.5251e-31
rs11241714	0.0953947	3.57863	0.0003454	0.974515	0.329801	2.8491e-31
rs102972	0.424342	3.57547	0.0003496	1.05967	0.289293	1.55511e-31
rs257143	0.394737	3.57183	0.0003545	0.990426	0.321966	1.51794e-31
rs12519139	0.0953947	3.57168	0.0003547	1.09985	0.271397	2.81485e-31
rs4836044	0.0789474	3.57109	0.0003555	0.68356	0.494253	2.97786e-31
rs17150698	0.0953947	3.56991	0.0003571	0.275382	0.783023	2.64589e-31
rs17150706	0.105263	3.56947	0.0003577	0.105407	0.916053	2.49606e-31
rs257016	0.328947	3.56867	0.0003588	1.18132	0.237474	1.75805e-31
rs116795767	0.0198676	3.56656	0.0003617	1.17111	0.241553	5.73325e-31
rs66498304	0.0927152	3.56346	0.000366	0.164676	0.869199	2.62005e-31
rs12656261	0.0493421	3.56089	0.0003696	1.15861	0.246614	3.65683e-31
rs12655010	0.101351	3.55701	0.0003751	0.813332	0.416028	2.52707e-31
rs651255	0.424342	3.5536	0.00038	1.05967	0.289293	1.43849e-31
rs9885277	0.407895	3.55318	0.0003806	0.0983341	0.921667	1.08647e-31
rs257014	0.476974	3.54717	0.0003894	0.961717	0.336192	1.30422e-31
rs2914420	0.424342	3.54649	0.0003904	1.41265	0.157759	1.76837e-31
rs3849054	0.0927152	3.54487	0.0003928	0.317478	0.750881	2.46103e-31
rs112119197	0.0131579	3.5432	0.0003953	0.919093	0.358047	6.42227e-31
rs13190325	0.192053	3.53995	0.0004002	1.8554	0.0635388	2.52362e-31
rs170890	0.424342	3.5391	0.0004015	0.0730881	0.941736	1.01557e-31
rs9885576	0.407895	3.53641	0.0004056	0.735154	0.462246	1.17552e-31
rs179805	0.230263	3.53337	0.0004103	1.33389	0.182239	1.86474e-31
rs4632824	0.398026	3.53228	0.000412	1.23947	0.215171	1.51023e-31
rs1021716	0.0296053	3.53048	0.0004148	0.209309	0.834207	4.14038e-31
rs62376370	0.0789474	3.52985	0.0004158	1.5266	0.126861	2.74335e-31
rs72791757	0.0296053	3.52763	0.0004193	1.34016	0.180193	4.14042e-31
rs1021770	0.381579	3.51892	0.0004333	0.53844	0.590273	1.08199e-31
rs72791766	0.0296053	3.51667	0.000437	0.191562	0.848085	3.94368e-31
rs17150711	0.108553	3.51155	0.0004455	0.867013	0.385935	2.09181e-31
rs59701476	0.0953947	3.50858	0.0004505	0.275382	0.783023	2.12979e-31
rs17164882	0.108553	3.50361	0.000459	0.238883	0.811196	1.94975e-31
rs426627	0.427632	3.50332	0.0004595	0.130415	0.896238	8.94504e-32
rs67993397	0.105263	3.49889	0.0004672	0.951521	0.34134	2.04882e-31
rs75941260	0.00657895	3.49815	0.0004685	2.29327	0.0218322	7.62581e-31
rs66890653	0.101974	3.49001	0.000483	0.606402	0.544248	1.95683e-31
rs337095	0.305921	3.48666	0.0004891	1.83052	0.0671726	2.06004e-31
rs3885686	0.190789	3.48584	0.0004906	0.392205	0.694907	1.35084e-31
rs73279387	0.184211	3.48237	0.000497	1.28646	0.198282	1.64767e-31
rs57711819	0.0986842	3.47841	0.0005044	0.751964	0.452073	1.93086e-31
rs153887	0.5	3.47735	0.0005064	0.196486	0.84423	7.96484e-32
rs67018532	0.0953947	3.47508	0.0005107	0.268551	0.788275	1.89438e-31
rs3906368	0.108553	3.47226	0.0005161	1.00947	0.312748	1.85375e-31
rs6595333	0.394737	3.47044	0.0005196	0.433294	0.664801	8.64021e-32
rs3849049	0.105263	3.46818	0.000524	0.34779	0.727998	1.75903e-31
rs66756194	0.101974	3.46527	0.0005297	0.195996	0.844613	1.76331e-31
rs67228311	0.0966667	3.46164	0.0005369	0.472494	0.636574	1.81002e-31
rs68076535	0.105263	3.46139	0.0005374	2.14336	0.0320844	2.22768e-31
rs67313646	0.102649	3.45711	0.000546	0.615095	0.538492	1.74114e-31
rs67618995	0.107383	3.45261	0.0005552	0.869229	0.384722	1.71369e-31
rs113098727	0.0761589	3.44456	0.000572	0.783457	0.433359	1.95408e-31
rs7728258	0.386525	3.43801	0.000586	1.84332	0.0652816	1.72722e-31
rs76754521	0.00657895	3.43695	0.0005883	0.960547	0.33678	6.16575e-31
rs257032	0.0361842	3.43416	0.0005944	0.101933	0.91881	2.68308e-31
rs9327302	0.0296053	3.43379	0.0005952	1.58381	0.113237	3e-31
rs2910240	0.378289	3.4322	0.0005987	1.47791	0.139431	1.26977e-31
rs167931	0.371711	3.43085	0.0006017	0.610622	0.54145	8.15155e-32
rs17150724	0.0921053	3.43044	0.0006026	0.341336	0.732851	1.65788e-31
rs924613	0.0361842	3.4299	0.0006038	0.587311	0.556995	2.65173e-31
rs450626	0.190789	3.42381	0.0006175	0.656529	0.511484	1.12725e-31
rs114968077	0.00657895	3.42031	0.0006255	0.17454	0.861441	5.82373e-31
rs337100	0.398026	3.41561	0.0006364	0.515157	0.606443	7.34976e-32
rs78491717	0.0789474	3.41352	0.0006413	0.697214	0.485669	1.71905e-31
rs10058179	0.0789474	3.40997	0.0006497	0.697214	0.485669	1.69838e-31
rs338797	0.1875	3.40934	0.0006512	2.43806	0.0147663	2.25829e-31
rs78966572	0.180921	3.40867	0.0006528	0.697434	0.485531	1.11176e-31
rs12514336	0.394737	3.4051	0.0006614	1.51369	0.130104	1.18075e-31
rs995140	0.253289	3.40465	0.0006625	1.37529	0.169042	1.18697e-31
rs114678029	0.00657895	3.4046	0.0006626	0.832358	0.405207	5.52223e-31
rs338796	0.200658	3.4044	0.0006631	0.677181	0.498291	1.02995e-31
rs4895351	0.190789	3.40345	0.0006654	0.392205	0.694907	1.01714e-31
rs17392426	0.0526316	3.403	0.0006665	1.38195	0.166987	2.06763e-31
rs10055225	0.0592105	3.40243	0.0006679	0.401902	0.687756	1.89142e-31
rs401606	0.1875	3.40023	0.0006733	2.32783	0.0199209	2.04128e-31
rs7701494	0.190789	3.39869	0.0006771	0.392205	0.694907	1.00079e-31
rs112537544	0.00657895	3.39828	0.0006781	0.17454	0.861441	5.40425e-31
rs1609850	0.0296053	3.39764	0.0006797	1.34016	0.180193	2.64098e-31
rs10477650	0.0822368	3.39611	0.0006835	0.158983	0.873682	1.56166e-31
rs964284	0.0298013	3.39567	0.0006846	2.19796	0.027952	2.66157e-31
rs10052257	0.264901	3.39293	0.0006915	0.812629	0.416431	8.97636e-32
rs4602620	0.00657895	3.3906	0.0006974	0.17454	0.861441	5.26571e-31
rs10066446	0.220395	3.38942	0.0007004	0.676404	0.498784	9.35694e-32
rs75023213	0.0789474	3.3886	0.0007025	0.68356	0.494253	1.57843e-31
rs78997522	0.0690789	3.38841	0.000703	1.70572	0.0880603	1.80361e-31
rs10035428	0.213816	3.38736	0.0007057	0.95497	0.339593	1.00995e-31
rs115266349	0.00657895	3.38677	0.0007072	0.0465335	0.962885	5.19813e-31
rs919347	0.144737	3.38646	0.000708	0.340828	0.733233	1.11536e-31
rs17418141	0.198675	3.38573	0.0007099	0.497488	0.618845	9.49743e-32
rs55846091	0.180921	3.38519	0.0007113	0.983895	0.325167	1.09024e-31
rs337096	0.305921	3.38434	0.0007135	1.65107	0.0987248	1.26487e-31
rs168113	0.1875	3.38311	0.0007167	0.589557	0.555488	9.79977e-32
rs12657585	0.0953947	3.38265	0.0007179	0.851699	0.394381	1.4249e-31
rs448166	0.427632	3.37847	0.0007289	0.409492	0.682179	6.06048e-32
rs337087	0.401316	3.37667	0.0007337	0.275403	0.783007	6.03529e-32
rs78751663	0.00657895	3.37353	0.0007421	0.960547	0.33678	4.97298e-31
rs78785202	0.1875	3.37168	0.0007471	0.6622	0.507843	9.56015e-32
rs3849053	0.121711	3.37091	0.0007492	1.61164	0.10704	1.39191e-31
rs12520946	0.220395	3.37087	0.0007493	0.416318	0.677177	8.40576e-32
rs330664	0.355263	3.36824	0.0007565	0.142034	0.887053	6.20102e-32
rs7700751	0.177632	3.36806	0.000757	1.44267	0.149114	1.18826e-31
rs13355902	0.220395	3.36777	0.0007578	0.676404	0.498784	8.69685e-32
rs338798	0.1875	3.36762	0.0007582	0.298688	0.765178	8.98591e-32
rs17150765	0.0953947	3.36751	0.0007585	0.249274	0.803149	1.31062e-31
rs114027358	0.00657895	3.36718	0.0007594	0.61824	0.536417	4.86738e-31
rs7443936	0.182119	3.36469	0.0007663	0.669074	0.503448	9.50456e-32
rs73279394	0.217105	3.36451	0.0007668	0.237179	0.812518	8.15568e-32
rs12332497	0.220395	3.36229	0.000773	0.676404	0.498784	8.53799e-32
rs11241713	0.0953947	3.35845	0.0007838	1.08076	0.279805	1.34216e-31
rs80111061	0.0855263	3.35771	0.0007859	0.953164	0.340507	1.39087e-31
rs6595430	0.375	3.35768	0.000786	0.0330459	0.973638	5.79438e-32
rs77740706	0.0860927	3.35684	0.0007884	0.599321	0.548959	1.35317e-31
rs335180	0.296053	3.35582	0.0007913	0.1161	0.907573	6.49527e-32
rs11952592	0.0921053	3.35519	0.0007931	0.222297	0.824083	1.27839e-31
rs75980422	0.0493421	3.35432	0.0007956	0.289381	0.77229	1.7568e-31
rs116150330	0.00714286	3.35411	0.0007962	0.985505	0.324376	4.48303e-31
rs13359847	0.220395	3.35235	0.0008013	1.40757	0.159257	1.04838e-31
rs7734097	0.0296053	3.35066	0.0008062	1.34016	0.180193	2.25419e-31
rs9327249	0.200658	3.35028	0.0008073	0.100848	0.919671	8.05705e-32
rs76594136	0.1875	3.34871	0.0008119	0.53182	0.594851	8.68809e-32
rs9327303	0.0296053	3.34823	0.0008133	1.56095	0.118535	2.24419e-31
rs10078193	0.213816	3.34643	0.0008186	0.0891043	0.928999	7.65404e-32
rs330670	0.348684	3.34636	0.0008188	0.419927	0.674539	5.98426e-32
rs73279382	0.184211	3.34629	0.000819	0.633695	0.52628	8.83808e-32
rs3990198	0.0789474	3.34531	0.0008219	0.886339	0.375435	1.37909e-31
rs6889079	0.394737	3.34494	0.000823	0.45011	0.652631	5.64198e-32
rs4836028	0.0296053	3.34363	0.0008269	1.58381	0.113237	2.21087e-31
rs2546847	0.371711	3.34283	0.0008293	0.454611	0.649389	5.75563e-32
rs78369901	0.115132	3.34276	0.0008295	0.0514148	0.958995	1.09318e-31
rs60586594	0.0855263	3.34116	0.0008343	0.656986	0.51119	1.29165e-31
rs6879060	0.220395	3.34056	0.0008361	1.40757	0.159257	1.00784e-31
rs115870416	0.00986842	3.34023	0.0008371	1.63793	0.101437	3.67568e-31
rs7726084	0.217105	3.33966	0.0008388	0.244631	0.806742	7.5082e-32
rs1549624	0.0690789	3.33937	0.0008397	0.18711	0.851574	1.40855e-31
rs77332012	0.184211	3.33894	0.000841	0.415273	0.677942	8.35901e-32
rs9327250	0.210526	3.33857	0.0008421	1.06843	0.285327	8.93436e-32
rs74907016	0.0131579	3.33768	0.0008448	0.499972	0.617095	3.16957e-31
rs982529	0.0296053	3.33585	0.0008504	0.191562	0.848085	2.1238e-31
rs4895352	0.184211	3.33542	0.0008517	0.339655	0.734116	8.22025e-32
rs75948445	0.0230263	3.33484	0.0008535	0.972431	0.330836	2.40073e-31
rs112625299	0.115132	3.33311	0.0008588	0.80827	0.418935	1.10102e-31
rs144243053	0.00657895	3.33292	0.0008594	1.8441	0.0651683	4.34561e-31
rs73279391	0.184211	3.33208	0.000862	1.28646	0.198282	9.87469e-32
rs13185084	0.176667	3.33098	0.0008654	1.6144	0.10644	1.12066e-31
rs2061769	0.172185	3.32951	0.00087	1.30897	0.190543	1.00847e-31
rs10052067	0.217105	3.32727	0.000877	0.237179	0.812518	7.20051e-32
rs11241619	0.396667	3.32724	0.0008771	0.612928	0.539924	5.56529e-32
rs330672	0.342105	3.32677	0.0008786	0.125289	0.900295	5.44663e-32
rs60633938	0.180921	3.32578	0.0008817	0.697434	0.485531	8.41056e-32
rs57143793	0.0433333	3.32509	0.0008839	0.517942	0.604499	1.70355e-31
rs11738340	0.394737	3.32261	0.0008918	1.51369	0.130104	8.94669e-32
rs10052577	0.122517	3.32236	0.0008926	0.158525	0.874043	9.86359e-32
rs72797901	0.0728477	3.32223	0.000893	0.278096	0.780939	1.29995e-31
rs77791599	0.115132	3.32148	0.0008954	1.83838	0.0660066	1.24903e-31
rs163186	0.302632	3.32096	0.0008971	1.12574	0.260274	7.52509e-32
rs115789680	0.00657895	3.32021	0.0008995	0.0127378	0.989837	4.16233e-31
rs34691968	0.203947	3.31906	0.0009032	1.22125	0.221991	8.93123e-32
rs71594344	0.0789474	3.31728	0.000909	1.07573	0.28205	1.27209e-31
rs56368907	0.123333	3.31666	0.000911	2.20601	0.0273834	1.34854e-31
rs330671	0.342105	3.31559	0.0009145	0.459432	0.645924	5.49391e-32
rs77300469	0.177632	3.31519	0.0009158	1.39314	0.163576	9.78989e-32
rs4895350	0.217105	3.31477	0.0009172	0.161032	0.872068	6.87546e-32
rs11950788	0.0690789	3.31331	0.000922	1.70572	0.0880603	1.4025e-31
rs112796528	0.0493421	3.31234	0.0009252	0.289381	0.77229	1.52751e-31
rs4836423	0.375	3.31095	0.0009298	0.440627	0.659483	5.19713e-32
rs28756522	0.125	3.30784	0.0009402	0.156187	0.875886	9.28911e-32
rs151242494	0.0328947	3.30573	0.0009473	1.36918	0.170944	1.8489e-31
rs4836026	0.0296053	3.30004	0.0009667	0.191562	0.848085	1.88614e-31
rs62373066	0.121711	3.29721	0.0009765	2.86336	0.00419176	1.59385e-31
rs6595470	0.0460526	3.29589	0.0009811	0.0702295	0.944011	1.49566e-31
rs6898183	0.05	3.28856	0.001007	0.573525	0.566289	1.40864e-31
rs78705276	0.00986842	3.28828	0.001008	0.231956	0.816572	3.09062e-31
rs1833658	0.121711	3.28745	0.001011	0.757928	0.448494	9.15542e-32
rs6886012	0.00657895	3.28717	0.001012	0.61824	0.536417	3.73416e-31
rs7712472	0.197368	3.28661	0.001014	0.447352	0.654621	6.77042e-32
rs79658151	0.268707	3.28138	0.001033	0.620187	0.535135	5.84798e-32
rs114937387	0.00657895	3.28111	0.001034	0.960547	0.33678	3.66147e-31
rs61393679	0.111842	3.27975	0.001039	0.231771	0.816716	9.04396e-32
rs114312337	0.00657895	3.27948	0.00104	1.95616	0.0504466	3.64512e-31
rs1593922	0.0827815	3.27893	0.001042	0.14151	0.887467	1.04951e-31
rs114623494	0.00657895	3.2757	0.001054	0.575858	0.564711	3.5968e-31
rs1428397	0.0756579	3.2741	0.00106	1.09893	0.271797	1.12684e-31
rs78633832	0.0131579	3.27118	0.001071	0.776827	0.437261	2.54657e-31
rs1500187	0.444079	3.25573	0.001131	0.947818	0.343222	4.84594e-32
rs4836041	0.174342	3.25373	0.001139	0.478858	0.63204	6.56578e-32
rs10052918	0.217105	3.24977	0.001155	1.13315	0.257151	6.7393e-32
rs13156117	0.201987	3.24927	0.001157	2.06361	0.0390551	1.05184e-31
rs6595395	0.407895	3.24585	0.001171	1.65428	0.0980707	7.77546e-32
rs153884	0.31457	3.2444	0.001177	1.0563	0.290829	5.57153e-32
rs7726166	0.331126	3.24031	0.001194	0.856936	0.39148	4.92651e-32
rs73796814	0.276316	3.23604	0.001212	0.955397	0.339377	5.48472e-32
rs12516051	0.2	3.23113	0.001233	0.161654	0.871578	5.47911e-32
rs75958423	0.269737	3.23067	0.001235	0.216206	0.828827	4.62608e-32
rs13155716	0.201987	3.22882	0.001243	0.92661	0.354129	6.10105e-32
rs115635452	0.00986842	3.22859	0.001244	0.0209732	0.983267	2.54574e-31
rs12153026	0.276316	3.2263	0.001254	0.470928	0.637692	4.65602e-32
rs6595469	0.0361842	3.22585	0.001256	2.26785	0.0233382	1.40134e-31
rs59494239	0.0695364	3.22562	0.001257	0.43489	0.663642	9.71022e-32
rs115492898	0.0526316	3.22267	0.00127	0.863425	0.387904	1.11673e-31
rs17477351	0.200658	3.22155	0.001275	0.846803	0.397105	5.85842e-32
rs1863922	0.0361842	3.21886	0.001287	1.95629	0.0504313	1.35496e-31
rs153882	0.0838926	3.21753	0.001293	2.5952	0.00945353	1.11586e-31
rs62371170	0.0822368	3.21709	0.001295	0.210362	0.833385	8.64759e-32
rs330679	0.338816	3.21642	0.001298	2.20656	0.0273451	1.18375e-31
rs330676	0.342105	3.2151	0.001304	0.187604	0.851187	3.79753e-32
rs330668	0.344371	3.21269	0.001315	1.03174	0.302193	4.80879e-32
rs12521137	0.0263158	3.20727	0.00134	0.0754798	0.939833	1.47857e-31
rs17441837	0.00657895	3.20706	0.001341	0.960547	0.33678	2.88266e-31
rs7735791	0.00657895	3.20449	0.001353	0.0465335	0.962885	2.85839e-31
rs10058878	0.407895	3.20048	0.001372	1.54461	0.12244	6.13121e-32
rs112801206	0.0197368	3.19985	0.001375	0.499397	0.6175	1.66155e-31
rs79193038	0.230263	3.1963	0.001392	0.367034	0.713594	4.53956e-32
rs330677	0.34106	3.19568	0.001395	0.0089375	0.992869	3.5526e-32
rs72789870	0.0164474	3.19198	0.001413	0.999966	0.317327	1.77257e-31
rs75793301	0.225166	3.19117	0.001417	0.840982	0.400358	4.989e-32
rs6894630	0.309211	3.19035	0.001421	1.09442	0.273773	4.77812e-32
rs61425283	0.200658	3.18954	0.001425	1.19548	0.231901	5.8428e-32
rs73796819	0.342105	3.18631	0.001441	0.646974	0.517649	3.80461e-32
rs1422869	0.334437	3.18054	0.00147	0.80496	0.420843	3.96738e-32
rs10463762	0.207237	3.17897	0.001478	1.87292	0.0610791	7.5685e-32
rs76758130	0.230263	3.17391	0.001504	0.522752	0.601147	4.3293e-32
rs114270426	0.0230263	3.17314	0.001508	0.345264	0.729896	1.41538e-31
rs78631153	0.228477	3.17179	0.001515	1.16996	0.242019	5.21054e-32
rs1318774	0.302632	3.17179	0.001515	0.699815	0.484043	3.90001e-32
rs6891591	0.328947	3.1716	0.001516	0.623445	0.532992	3.66163e-32
rs13167307	0.194079	3.17026	0.001523	1.25207	0.210544	5.67104e-32
rs111970909	0.276316	3.16893	0.00153	0.470928	0.637692	3.87573e-32
rs7726496	0.332237	3.16723	0.001539	0.523124	0.600888	3.49762e-32
rs2434799	0.268212	3.16628	0.001544	0.595378	0.551591	3.98165e-32
rs17488423	0.332237	3.15976	0.001579	1.37182	0.170121	4.94108e-32
rs78604881	0.0328947	3.15939	0.001581	1.36918	0.170944	1.15256e-31
rs330682	0.332237	3.15774	0.00159	0.252788	0.800432	3.22626e-32
rs115296894	0.00657895	3.15664	0.001596	0.0127378	0.989837	2.45647e-31
rs80114317	0.230263	3.15591	0.0016	0.576864	0.564031	4.13173e-32
rs77691727	0.226974	3.15409	0.00161	0.782576	0.433876	4.34414e-32
rs919219	0.0855263	3.14745	0.001647	0.123561	0.901663	6.76993e-32
rs7700388	0.305921	3.1448	0.001662	0.36891	0.712195	3.2976e-32
rs4296799	0.174342	3.14322	0.001671	1.56104	0.118515	6.00369e-32
rs76261750	0.0361842	3.14287	0.001673	0.0251065	0.97997	1.03024e-31
rs7707685	0.0131579	3.13646	0.00171	0.72195	0.470325	1.65535e-31
rs9687603	0.328947	3.13237	0.001734	1.86807	0.0617522	6.55045e-32
rs11957759	0.333333	3.13052	0.001745	0.514469	0.606924	3.11306e-32
rs74790763	0.0361842	3.13052	0.001745	0.270385	0.786864	9.91716e-32
rs878658	0.0690789	3.12917	0.001753	0.269369	0.787646	7.1471e-32
rs11739809	0.334437	3.12767	0.001762	1.78681	0.0739684	6.02836e-32
rs229867	0.364238	3.1265	0.001769	0.913003	0.361241	3.3748e-32
rs17150337	0.0430464	3.12435	0.001782	0.67315	0.500852	8.96917e-32
rs56992650	0.0888158	3.12237	0.001794	0.506606	0.612431	6.19851e-32
rs167928	0.121711	3.11959	0.001811	1.49654	0.134513	6.006e-32
rs73282980	0.111842	3.11539	0.001837	0.0903564	0.928004	5.29258e-32
rs2561984	0.198675	3.11411	0.001845	1.93639	0.0528201	6.44604e-32
rs139125593	0.0361842	3.11379	0.001847	0.810068	0.417901	9.45973e-32
rs72793726	0.192053	3.11347	0.001849	0.233365	0.815478	3.89045e-32
rs79559561	0.0328947	3.1122	0.001857	1.36918	0.170944	9.94151e-32
rs11241681	0.263158	3.10528	0.001901	0.509548	0.610368	3.2628e-32
rs76267286	0.228477	3.10342	0.001913	0.714945	0.474643	3.63385e-32
rs11745800	0.328859	3.10218	0.001921	0.00761646	0.993923	2.70363e-32
rs144885498	0.0164474	3.10018	0.001934	1.02319	0.306219	1.32875e-31
rs12658966	0.294702	3.09866	0.001944	0.337703	0.735587	2.92119e-32
rs80340247	0.0493421	3.09835	0.001946	0.635669	0.524992	7.73435e-32
rs7726814	0.0493421	3.0979	0.001949	0.684298	0.493787	7.73103e-32
rs56206673	0.230263	3.09759	0.001951	2.09382	0.036276	6.92384e-32
rs72791799	0.0427632	3.09638	0.001959	1.25129	0.21083	8.35653e-32
rs74812275	0.0328947	3.09623	0.00196	1.36918	0.170944	9.46111e-32
rs4836002	0.0466667	3.09187	0.001989	0.283211	0.777015	7.75677e-32
rs78746596	0.230263	3.08713	0.002021	0.522752	0.601147	3.29953e-32
rs78800112	0.0197368	3.0861	0.002028	0.0959906	0.923528	1.16203e-31
rs78557471	0.0493421	3.08318	0.002048	1.11323	0.265611	7.47548e-32
rs12655753	0.0430464	3.08217	0.002055	0.48479	0.627825	7.84928e-32
rs330442	0.371711	3.08144	0.00206	0.934104	0.35025	2.93334e-32
rs7731839	0.450658	3.08101	0.002063	0.622205	0.533807	2.41355e-32
rs79274321	0.0657895	3.08029	0.002068	0.0471496	0.962394	6.2845e-32
rs34837495	0.171053	3.07857	0.00208	1.15795	0.246885	4.3348e-32
rs74623506	0.233553	3.07585	0.002099	0.400396	0.688865	3.09795e-32
rs7712330	0.450658	3.07529	0.002103	1.17082	0.241672	3.10559e-32
rs7714655	0.453947	3.07148	0.00213	1.44919	0.147284	3.74656e-32
rs78197316	0.226974	3.07092	0.002134	2.22993	0.0257518	7.02443e-32
rs55671644	0.230263	3.06994	0.002141	0.723373	0.469451	3.26737e-32
rs114672577	0.0164474	3.06897	0.002148	0.914596	0.360404	1.20652e-31
rs417825	0.404605	3.06855	0.002151	0.0176777	0.985896	2.18862e-32
rs77774646	0.0822368	3.06813	0.002154	1.6868	0.0916414	5.9945e-32
rs13156386	0.2	3.0673	0.00216	0.538333	0.590347	3.42373e-32
rs12110147	0.332237	3.06716	0.002161	1.52289	0.127787	4.09476e-32
rs4835798	0.0493421	3.06661	0.002165	0.520819	0.602493	6.99961e-32
rs62378776	0.0695364	3.064	0.002184	1.1104	0.266825	6.01802e-32
rs447648	0.171053	3.06345	0.002188	0.418166	0.675826	3.60953e-32
rs115143525	0.0164474	3.06318	0.00219	0.834865	0.403794	1.18503e-31
rs77139472	0.0328947	3.06222	0.002197	1.36918	0.170944	8.52137e-32
rs11739802	0.230263	3.06127	0.002204	0.602481	0.546854	3.09494e-32
rs12233982	0.0361842	3.05695	0.002236	1.64517	0.0999354	8.0786e-32
rs74582063	0.0164474	3.05521	0.002249	0.108954	0.913239	1.15512e-31
rs73799308	0.0463576	3.05495	0.002251	1.36445	0.172425	7.11723e-32
rs7721782	0.230263	3.05216	0.002272	0.0884991	0.92948	2.83116e-32
rs10478580	0.0427632	3.04966	0.002291	0.651244	0.514889	7.1437e-32
rs4836051	0.374172	3.04874	0.002298	0.721472	0.470619	2.42694e-32
rs144932776	0.0328947	3.03542	0.002402	1.36918	0.170944	7.85335e-32
rs166238	0.108553	3.03404	0.002413	0.29823	0.765528	4.2039e-32
rs74763512	0.0328947	3.03317	0.00242	1.36918	0.170944	7.79991e-32
rs56373581	0.332237	3.03242	0.002426	0.25348	0.799897	2.19504e-32
rs17391294	0.0789474	3.03019	0.002444	0.0620789	0.9505	4.91415e-32
rs10519724	0.0427632	3.02957	0.002449	0.852447	0.393966	6.74467e-32
rs2546851	0.36755	3.02945	0.00245	1.23072	0.218427	2.95023e-32
rs6876073	0.460526	3.01557	0.002565	1.00768	0.313609	2.34342e-32
rs115182768	0.00328947	3.01545	0.002566	0.294684	0.768235	2.19875e-31
rs115212231	0.0197368	3.01403	0.002578	1.67883	0.0931846	9.39868e-32
rs29645	0.391447	3.01134	0.002601	1.7329	0.0831131	3.99824e-32
rs75217608	0.0328947	3.0082	0.002628	1.36918	0.170944	7.23376e-32
rs77568740	0.0328947	3.00762	0.002633	1.36918	0.170944	7.22121e-32
rs458287	0.0298013	3.00762	0.002633	0.416664	0.676924	7.48877e-32
rs7733986	0.180921	3.00601	0.002647	0.914931	0.360228	3.1966e-32
rs74431162	0.0328947	3.00498	0.002656	1.36918	0.170944	7.16408e-32
rs1021769	0.450658	3.00304	0.002673	0.714736	0.474772	1.98505e-32
rs9285902	0.463576	3.00032	0.002697	1.28116	0.200139	2.65678e-32
rs2546343	0.296053	2.99964	0.002703	0.661147	0.508518	2.30476e-32
rs7721541	0.0230263	2.9993	0.002706	1.13851	0.254906	8.31712e-32
rs114013103	0.00657895	2.99762	0.002721	1.95616	0.0504466	1.51091e-31
rs112990530	0.0197368	2.99739	0.002723	0.0311938	0.975115	8.87562e-32
rs7707226	0.177632	2.99605	0.002735	1.38733	0.16534	3.56567e-32
rs2546167	0.331126	2.99483	0.002746	1.94313	0.0519999	4.59627e-32
rs12188944	0.448276	2.99472	0.002747	0.388512	0.697637	1.76263e-32
rs12521417	0.194079	2.99416	0.002752	1.52236	0.127919	3.65446e-32
rs77684464	0.0328947	2.99184	0.002773	1.36918	0.170944	6.88764e-32
rs114091641	0.0230263	2.9914	0.002777	0.578381	0.563007	8.09546e-32
rs1895233	0.45	2.9903	0.002787	0.786161	0.431773	1.95637e-32
rs4267865	0.0333333	2.9891	0.002798	0.541007	0.588503	6.71251e-32
rs2303720	0.0364238	2.98877	0.002801	0.805405	0.420586	6.44088e-32
rs17450498	0.111842	2.98823	0.002806	1.32257	0.185977	4.00325e-32
rs4073780	0.197368	2.98758	0.002812	0.932264	0.3512	2.91199e-32
rs6595454	0.45	2.98758	0.002812	0.244029	0.807208	1.67016e-32
rs7713311	0.440559	2.98606	0.002826	0.172675	0.862907	1.67993e-32
rs10056177	0.450658	2.98595	0.002827	1.17082	0.241672	2.36904e-32
rs1532613	0.447552	2.98422	0.002843	1.46706	0.142361	2.92245e-32
rs11241702	0.439597	2.98293	0.002855	0.140611	0.888177	1.63942e-32
rs4836023	0.450658	2.98272	0.002857	0.622205	0.533807	1.79164e-32
rs9327300	0.450658	2.97963	0.002886	2.52514	0.0115651	9.17174e-32
rs4836022	0.460265	2.97846	0.002897	1.30051	0.193426	2.52311e-32
rs6595460	0.447368	2.97562	0.002924	0.480773	0.630678	1.68618e-32
rs139342589	0.00328947	2.97541	0.002926	0.783315	0.433442	1.95239e-31
rs147987632	0.0493421	2.97446	0.002935	0.105225	0.916197	5.27882e-32
rs918463	0.338816	2.97145	0.002964	0.457408	0.647378	1.86793e-32
rs6595459	0.450658	2.97134	0.002965	2.52514	0.0115651	8.94848e-32
rs669604	0.167763	2.96743	0.003003	0.0864534	0.931106	2.68152e-32
rs1579294	0.453642	2.96559	0.003021	0.933457	0.350584	1.94293e-32
rs17150402	0.0427632	2.96397	0.003037	0.852447	0.393966	5.54164e-32
rs62378778	0.0657895	2.96366	0.00304	0.52879	0.596951	4.45941e-32
rs13360860	0.5	2.96265	0.00305	0.836594	0.402821	1.81727e-32
rs57730272	0.203947	2.96104	0.003066	0.600925	0.54789	2.46835e-32
rs13180983	0.178808	2.96014	0.003075	0.59855	0.549473	2.64729e-32
rs17422302	0.289474	2.96004	0.003076	0.752516	0.451741	2.1252e-32
rs2652240	0.331126	2.95844	0.003092	1.17288	0.240842	2.37873e-32
rs58466006	0.459184	2.95497	0.003127	1.9694	0.0489072	4.26895e-32
rs79039872	0.0131579	2.95339	0.003143	0.912258	0.361633	9.49523e-32
rs13189347	0.437086	2.95163	0.003161	0.100317	0.920093	1.49155e-32
rs7709540	0.45302	2.95144	0.003163	1.4086	0.158954	2.53004e-32
rs951918	0.112583	2.94649	0.003214	2.29187	0.0219133	4.37519e-32
rs7734476	0.443709	2.94172	0.003264	1.4765	0.139811	2.59822e-32
rs7710618	0.450658	2.94096	0.003272	1.34926	0.177254	2.34544e-32
rs6891233	0.44702	2.93992	0.003283	2.42221	0.0154264	7.06299e-32
rs10478552	0.258278	2.93766	0.003307	0.659344	0.509675	2.05193e-32
rs1500188	0.440397	2.93654	0.003319	0.542701	0.587336	1.53875e-32
rs35229467	0.134868	2.9356	0.003329	1.24147	0.214431	3.1491e-32
rs7447793	0.453947	2.93282	0.003359	1.16521	0.243936	2.01362e-32
rs4530754	0.450331	2.93282	0.003359	0.498446	0.61817	1.49161e-32
rs116483534	0.00657895	2.93236	0.003364	0.832358	0.405207	1.24503e-31
rs4240370	0.443662	2.92887	0.003402	0.442801	0.65791	1.47714e-32
rs6884947	0.259868	2.92868	0.003404	1.32433	0.185393	2.54611e-32
rs6595462	0.453947	2.9237	0.003459	2.58133	0.00984196	8.45557e-32
rs10519707	0.36755	2.92226	0.003475	0.280393	0.779176	1.53396e-32
rs139533492	0.171053	2.92172	0.003481	2.16103	0.0306927	4.00089e-32
rs75474441	0.0433333	2.92065	0.003493	0.0678061	0.94594	4.80694e-32
rs11241703	0.452381	2.91807	0.003522	0.0985318	0.92151	1.34445e-32
rs6883349	0.26	2.91675	0.003537	0.410436	0.681486	1.83218e-32
rs62378780	0.00986842	2.91675	0.003537	0.19633	0.844352	9.79333e-32
rs2652239	0.34106	2.91578	0.003548	0.747667	0.454661	1.71056e-32
rs17436751	0.0197368	2.91578	0.003548	0.0696139	0.944501	6.97541e-32
rs6595463	0.45302	2.91508	0.003556	1.49109	0.135938	2.42709e-32
rs17150367	0.0466667	2.91429	0.003565	1.12782	0.259398	4.62684e-32
rs79163606	0.0460526	2.91054	0.003608	0.7123	0.476279	4.55807e-32
rs2910244	0.151007	2.90744	0.003644	1.81197	0.0699903	3.28427e-32
rs6868675	0.450331	2.90633	0.003657	2.53789	0.0111523	7.48792e-32
rs28589296	0.45302	2.90513	0.003671	2.29554	0.021702	5.41875e-32
rs3843810	0.00657895	2.90513	0.003671	1.34667	0.178085	1.15071e-31
rs11955762	0.284768	2.90275	0.003699	0.955961	0.339092	1.93943e-32
rs4490576	0.450331	2.90216	0.003706	1.53937	0.123713	2.43459e-32
rs11953864	0.453642	2.90157	0.003713	1.16994	0.242024	1.8457e-32
rs2407781	0.456954	2.90132	0.003716	0.0760265	0.939398	1.26463e-32
rs79022704	0.0460526	2.90123	0.003717	0.512119	0.608568	4.42183e-32
rs6869704	0.450658	2.89921	0.003741	1.38952	0.164674	2.14073e-32
rs1363662	0.115646	2.89829	0.003752	0.128114	0.898059	2.72315e-32
rs12173077	0.0493421	2.89579	0.003782	1.27555	0.202113	4.29623e-32
rs140917580	0.00328947	2.89414	0.003802	0.783315	0.433442	1.54136e-31
rs7703507	0.452703	2.89126	0.003837	0.470028	0.638335	1.31381e-32
rs2859487	0.156463	2.88946	0.003859	1.88768	0.0590684	3.18688e-32
rs330453	0.154605	2.88865	0.003869	0.509387	0.610481	2.29483e-32
rs4836021	0.462585	2.888	0.003877	0.0502339	0.959936	1.22014e-32
rs115406125	0.00328947	2.88784	0.003879	1.33822	0.180824	1.51391e-31
rs10066772	0.453947	2.88735	0.003885	0.233795	0.815144	1.23204e-32
rs6893466	0.453947	2.88654	0.003895	0.312923	0.754339	1.26529e-32
rs154286	0.0263158	2.88654	0.003895	0.0223171	0.982195	5.56754e-32
rs62371172	0.279605	2.88237	0.003947	0.800485	0.42343	1.74811e-32
rs76138550	0.0460526	2.88213	0.00395	0.7123	0.476279	4.19818e-32
rs77901961	0.0460526	2.88165	0.003956	2.02532	0.0428347	4.40032e-32
rs74633927	0.0460526	2.88133	0.00396	0.512119	0.608568	4.17475e-32
rs79144520	0.0427632	2.88109	0.003963	0.716631	0.473602	4.33953e-32
rs77458394	0.0427632	2.88101	0.003964	1.90497	0.0567841	4.49949e-32
rs76494635	0.0460526	2.87549	0.004034	0.161466	0.871726	4.09218e-32
rs2112469	0.446667	2.87191	0.00408	0.430725	0.666668	1.23291e-32
rs2052486	0.453642	2.8709	0.004093	2.5511	0.0107385	6.91906e-32
rs4527597	0.453947	2.87052	0.004098	0.07732	0.938369	1.15812e-32
rs2052487	0.453947	2.86821	0.004128	0.696728	0.485973	1.31293e-32
rs6869845	0.440789	2.86289	0.004198	0.0163966	0.986918	1.14482e-32
rs79502960	0.0460526	2.86161	0.004215	2.02532	0.0428347	4.15437e-32
rs2052485	0.453947	2.86026	0.004233	2.56032	0.0104575	6.83196e-32
rs6881280	0.0690789	2.85891	0.004251	0.477423	0.633061	3.19744e-32
rs1833748	0.154605	2.85869	0.004254	2.07169	0.0382945	3.16311e-32
rs918441	0.177632	2.85861	0.004255	1.22339	0.221181	2.26381e-32
rs75887402	0.0526316	2.85809	0.004262	0.0785306	0.937406	3.64025e-32
rs10039422	0.0197368	2.85794	0.004264	0.714986	0.474618	5.912e-32
rs17488000	0.279605	2.85764	0.004268	1.1085	0.267644	1.82756e-32
rs79852478	0.0460526	2.85712	0.004275	0.161466	0.871726	3.88244e-32
rs78512584	0.0460526	2.85468	0.004308	0.512119	0.608568	3.86777e-32
rs10076675	0.440789	2.85277	0.004334	1.53853	0.123918	2.11404e-32
rs143396505	0.115132	2.85262	0.004336	1.24617	0.212703	2.63339e-32
rs78456741	0.0394737	2.85226	0.004341	0.747876	0.454535	4.15584e-32
rs10071769	0.136667	2.85226	0.004341	0.0457193	0.963534	2.1643e-32
rs5002200	0.450658	2.85138	0.004353	1.11288	0.265762	1.54434e-32
rs113768893	0.0460526	2.85138	0.004353	0.7123	0.476279	3.84419e-32
rs72800828	0.0296053	2.85101	0.004358	0.330303	0.741171	4.74904e-32
rs6892568	0.453333	2.84985	0.004374	0.671287	0.502038	1.23907e-32
rs73279372	0.197368	2.84652	0.00442	1.02141	0.307058	1.98029e-32
rs80046319	0.0427632	2.84294	0.00447	0.954673	0.339743	3.90905e-32
rs75403989	0.0723684	2.84265	0.004474	1.62383	0.104413	3.2142e-32
rs140782392	0.00657895	2.84244	0.004477	0.677219	0.498267	9.61385e-32
rs75218591	0.04	2.84237	0.004478	0.480709	0.630723	4.00154e-32
rs7708319	0.296053	2.84187	0.004485	0.93035	0.35219	1.58405e-32
rs60248470	0.161184	2.84137	0.004492	0.804996	0.420822	2.0364e-32
rs6892566	0.456667	2.84102	0.004497	0.042953	0.965739	1.06521e-32
rs6896005	0.440789	2.84045	0.004505	2.5707	0.0101494	6.45266e-32
rs11955593	0.332237	2.84002	0.004511	0.229009	0.818862	1.24439e-32
rs13186938	0.182119	2.83868	0.00453	0.188164	0.850748	1.77057e-32
rs1698060	0.0298013	2.83511	0.004581	0.722901	0.469741	4.53561e-32
rs13162102	0.157895	2.83379	0.0046	1.37478	0.169201	2.28911e-32
rs76996714	0.111842	2.83226	0.004622	1.32257	0.185977	2.54299e-32
rs7708109	0.0657895	2.83109	0.004639	1.42421	0.154386	3.17395e-32
rs1428387	0.0394737	2.83067	0.004645	1.02289	0.306358	3.92796e-32
rs716466	0.151316	2.83054	0.004647	3.20837	0.00133489	5.24054e-32
rs2546855	0.154605	2.82807	0.004683	0.599522	0.548825	1.94959e-32
rs7730594	0.430657	2.82568	0.004718	0.674474	0.50001	1.19363e-32
rs12187590	0.153333	2.82002	0.004802	2.11051	0.0348147	2.88587e-32
rs111474381	0.115132	2.81544	0.004871	2.17106	0.0299263	2.93922e-32
rs10058540	0.236842	2.81393	0.004894	0.870175	0.384205	1.58585e-32
rs2202111	0.15894	2.81321	0.004905	2.69461	0.00704712	3.75092e-32
rs330433	0.134868	2.81242	0.004917	1.90279	0.0570675	2.62937e-32
rs4626332	0.155172	2.81092	0.00494	1.11934	0.262993	2.02983e-32
rs75518703	0.0164474	2.81059	0.004945	0.0707409	0.943604	5.64422e-32
rs17150285	0.0723684	2.80839	0.004979	0.0740306	0.940986	2.68807e-32
rs34780378	0.115132	2.80807	0.004984	1.45157	0.14662	2.41492e-32
rs1422414	0.121711	2.80549	0.005024	0.131152	0.895655	2.03892e-32
rs153877	0.108553	2.79901	0.005126	1.66609	0.0956947	2.50812e-32
rs75829899	0.0230263	2.79788	0.005144	0.202962	0.839165	4.62192e-32
rs138000331	0.121711	2.79363	0.005212	0.212259	0.831905	1.95634e-32
rs79904674	0.0131579	2.79357	0.005213	0.773371	0.439303	6.00321e-32
rs79747927	0.0263158	2.79357	0.005213	0.740054	0.459267	4.2875e-32
rs10058546	0.236842	2.79103	0.005254	0.400776	0.688585	1.34152e-32
rs153878	0.111842	2.78547	0.005345	1.13525	0.256272	2.17217e-32
rs72799725	0.109272	2.78077	0.005423	0.855282	0.392395	2.09011e-32
rs62371234	0.127517	2.77868	0.005458	1.70142	0.0888644	2.28008e-32
rs442199	0.0230263	2.77743	0.005479	0.631796	0.52752	4.37174e-32
rs10060335	0.291391	2.77161	0.005578	0.407451	0.683677	1.14731e-32
rs10035412	0.263158	2.77097	0.005589	1.45125	0.146709	1.7258e-32
rs330451	0.121711	2.76963	0.005612	2.96608	0.00301621	3.35287e-32
rs41533245	0.0723684	2.76928	0.005618	1.31318	0.189121	2.54306e-32
rs10455038	0.483553	2.76853	0.005631	2.67532	0.0074657	6.37102e-32
rs77043856	0.131579	2.76709	0.005656	0.0821644	0.934516	1.74024e-32
rs7734507	0.226974	2.76399	0.00571	0.789686	0.429711	1.37243e-32
rs4391198	0.349315	2.76233	0.005739	0.143869	0.885604	9.87153e-33
rs7710235	0.296053	2.76108	0.005761	0.425865	0.670206	1.10802e-32
rs26825	0.178808	2.7563	0.005846	0.223869	0.822859	1.41782e-32
rs10040550	0.361842	2.75518	0.005866	2.00418	0.0450504	2.42308e-32
rs4440397	0.264085	2.7534	0.005898	1.43221	0.152085	1.62028e-32
rs115344280	0.0197368	2.74997	0.00596	1.19568	0.23182	4.3802e-32
rs10043442	0.462585	2.74877	0.005982	1.25806	0.208371	1.27775e-32
rs3885685	0.188742	2.74177	0.006111	0.776605	0.437392	1.42279e-32
rs335183	0.437086	2.7416	0.006114	0.186779	0.851834	8.32184e-33
rs7731719	0.296053	2.74069	0.006131	1.14749	0.251178	1.31694e-32
rs59117224	0.109272	2.73909	0.006161	0.23425	0.814791	1.78512e-32
rs67949609	0.0888158	2.73903	0.006162	0.332677	0.739378	2.00361e-32
rs10477630	0.226974	2.73521	0.006234	0.236281	0.813215	1.1664e-32
rs13436111	0.128289	2.73337	0.006269	1.79045	0.0733821	2.06439e-32
rs7727717	0.357616	2.73127	0.006309	0.268168	0.78857	9.00354e-33
rs1862175	0.351974	2.73018	0.00633	0.172064	0.863387	8.91079e-33
rs56199218	0.0526316	2.72966	0.00634	2.12448	0.0336304	2.72982e-32
rs78730338	0.0197368	2.72961	0.006341	1.19568	0.23182	4.14282e-32
rs58536742	0.108553	2.72914	0.00635	0.907019	0.364397	1.82899e-32
rs10037908	0.363333	2.72841	0.006364	0.070276	0.943974	8.75015e-33
rs10060785	0.223684	2.72826	0.006367	1.00406	0.315352	1.34247e-32
rs114718578	0.0361842	2.72645	0.006402	0.18513	0.853127	3.0393e-32
rs6595329	0.361842	2.7264	0.006403	2.00418	0.0450504	2.23929e-32
rs77286842	0.0197368	2.72511	0.006428	0.936783	0.34887	4.08654e-32
rs10040558	0.35034	2.72184	0.006492	0.135923	0.891882	8.79675e-33
rs115299441	0.0197368	2.72062	0.006516	0.00894753	0.992861	4.02774e-32
rs6595330	0.357616	2.72021	0.006524	0.268168	0.78857	8.73616e-33
rs11241653	0.108553	2.71819	0.006564	0.317086	0.751178	1.69654e-32
rs75016050	0.108553	2.71814	0.006565	0.202011	0.839908	1.68995e-32
rs78264848	0.0427632	2.71784	0.006571	0.0246966	0.980297	2.7321e-32
rs115685604	0.0197368	2.71538	0.00662	1.19568	0.23182	3.98565e-32
rs74727584	0.188742	2.71363	0.006655	0.677355	0.498181	1.29322e-32
rs116222347	0.0197368	2.71338	0.00666	0.717582	0.473015	3.95474e-32
rs11954494	0.351449	2.71209	0.006686	0.0338271	0.973015	8.62062e-33
rs79712793	0.103333	2.71085	0.006711	0.851532	0.394474	1.7751e-32
rs114824277	0.0197368	2.70957	0.006737	1.19568	0.23182	3.92346e-32
rs56399126	0.163333	2.70957	0.006737	0.941273	0.346565	1.44547e-32
rs1990879	0.256579	2.70947	0.006739	0.895887	0.370313	1.15616e-32
rs116596137	0.0331126	2.70918	0.006745	1.85088	0.0641871	3.1038e-32
rs17148566	0.0493421	2.708	0.006769	0.747667	0.454661	2.49801e-32
rs72787588	0.0888158	2.70707	0.006788	0.571475	0.567678	1.85172e-32
rs116004400	0.0164474	2.70551	0.00682	1.71349	0.0866225	4.2488e-32
rs139237916	0.0690789	2.70551	0.00682	0.551344	0.581398	2.0916e-32
rs79729059	0.183333	2.69966	0.006941	0.556301	0.578005	1.24261e-32
rs171724	0.0433333	2.6987	0.006961	1.78837	0.0737164	2.67703e-32
rs4835807	0.377483	2.69851	0.006965	0.910289	0.36267	9.54254e-33
rs189064536	0.0131579	2.69851	0.006965	0.43479	0.663715	4.62455e-32
rs76757111	0.0152672	2.69723	0.006992	0.466766	0.640667	4.28791e-32
rs58599593	0.103333	2.69499	0.007039	0.299935	0.764227	1.63669e-32
rs9327318	0.134228	2.69348	0.007071	1.19276	0.232963	1.5811e-32
rs13168294	0.256757	2.69132	0.007117	1.36822	0.171243	1.33827e-32
rs10037020	0.276316	2.6908	0.007128	0.266622	0.78976	9.27954e-33
rs76354206	0.111842	2.69048	0.007135	0.256242	0.797764	1.55644e-32
rs2652264	0.118421	2.68898	0.007167	0.276658	0.782043	1.50034e-32
rs255242	0.106667	2.68838	0.00718	0.15189	0.879274	1.57401e-32
rs11948130	0.3125	2.68583	0.007235	1.26759	0.204944	1.183e-32
rs11741506	0.470199	2.68463	0.007261	0.434065	0.664241	7.37715e-33
rs34744654	0.134868	2.68156	0.007328	0.36792	0.712933	1.38176e-32
rs34006488	0.0993377	2.68119	0.007336	1.23458	0.216985	1.7387e-32
rs116072603	0.0164474	2.6768	0.007433	0.499679	0.617301	3.91429e-32
rs112784519	0.0296053	2.67653	0.007439	1.04998	0.293726	2.95028e-32
rs6889596	0.371711	2.67522	0.007468	0.338563	0.734939	7.52944e-33
rs12656572	0.0397351	2.67361	0.007504	0.904301	0.365836	2.5368e-32
rs74343646	0.0230263	2.67272	0.007524	0.0908837	0.927585	3.28312e-32
rs10037609	0.273026	2.6689	0.00761	0.224845	0.8221	8.76077e-33
rs4289555	0.129139	2.66802	0.00763	0.449744	0.652895	1.36515e-32
rs4836027	0.368421	2.66718	0.007649	1.14025	0.254181	1.00111e-32
rs2652265	0.118421	2.66604	0.007675	3.64248	0.000270025	3.4197e-32
rs17148571	0.0427632	2.66508	0.007697	0.984062	0.325085	2.39766e-32
rs115345188	0.0164474	2.66469	0.007706	0.0664155	0.947047	3.78827e-32
rs12515205	0.131579	2.66438	0.007713	0.395481	0.692488	1.33512e-32
rs4243441	0.268212	2.66295	0.007746	0.707579	0.479207	9.47987e-33
rs114048671	0.0296053	2.6613	0.007784	1.38722	0.165374	2.84632e-32
rs2407993	0.111842	2.65824	0.007855	0.876891	0.380546	1.48473e-32
rs330681	0.371711	2.65734	0.007876	0.575283	0.5651	7.57754e-33
rs13189418	0.261745	2.65627	0.007901	1.38442	0.166231	1.22207e-32
rs113705565	0.0263158	2.65555	0.007918	0.296999	0.766467	2.93875e-32
rs13188756	0.105263	2.65321	0.007973	0.246805	0.805059	1.4507e-32
rs12656354	0.34589	2.65241	0.007992	0.126714	0.899167	7.34754e-33
rs4835819	0.13	2.64821	0.008092	1.24299	0.213872	1.43246e-32
rs4836057	0.135762	2.64335	0.008209	1.10062	0.271064	1.35321e-32
rs116344690	0.0164474	2.64302	0.008217	0.842858	0.399308	3.58155e-32
rs144358396	0.0165563	2.64302	0.008217	0.812582	0.416458	3.56978e-32
rs1904138	0.292763	2.64294	0.008219	1.12489	0.260637	1.00051e-32
rs149556	0.327815	2.64183	0.008246	0.114619	0.908747	7.18011e-33
rs144012837	0.0493421	2.64002	0.00829	0.763272	0.445301	2.08475e-32
rs3909326	0.0559211	2.63697	0.008365	1.59834	0.109967	2.01796e-32
rs7732267	0.353333	2.63592	0.008391	0.461556	0.6444	7.25007e-33
rs12522736	0.269737	2.63455	0.008425	0.285213	0.775481	8.08686e-33
rs4569900	0.223684	2.63274	0.00847	0.322529	0.747052	9.01103e-33
rs140379931	0.0164474	2.63262	0.008473	0.528673	0.597032	3.48204e-32
rs1030179	0.490132	2.6325	0.008476	0.651825	0.514514	6.6591e-33
rs4337874	0.271523	2.63122	0.008508	0.372086	0.709829	8.081e-33
rs62377010	0.0789474	2.6309	0.008516	0.800661	0.423328	1.62362e-32
rs1904139	0.299342	2.62815	0.008585	0.996684	0.318918	9.01476e-33
rs3990199	0.303333	2.62697	0.008615	0.740476	0.459011	8.22447e-33
rs255629	0.0690789	2.62649	0.008627	1.28942	0.197252	1.76171e-32
rs66986586	0.364238	2.62456	0.008676	0.188218	0.850706	6.65143e-33
rs10447274	0.348684	2.62382	0.008695	0.11974	0.904689	6.71852e-33
rs116133998	0.0164474	2.62265	0.008725	1.11422	0.265184	3.39808e-32
rs10519700	0.25	2.62054	0.008779	1.2985	0.194117	1.08208e-32
rs17488228	0.296053	2.61776	0.008851	1.145	0.252209	9.43961e-33
rs6864737	0.292763	2.61756	0.008856	0.192642	0.847239	7.29067e-33
rs17433546	0.235099	2.61695	0.008872	0.434647	0.663819	8.50769e-33
rs7712721	0.0953947	2.61438	0.008939	0.45329	0.65034	1.39059e-32
rs114507870	0.00657895	2.61213	0.008998	0.165361	0.86866	5.14369e-32
rs1909996	0.3125	2.61114	0.009024	0.622334	0.533722	7.45455e-33
rs78597457	0.0460526	2.60689	0.009137	0.639667	0.522389	1.97192e-32
rs72799733	0.118421	2.60662	0.009144	0.544961	0.58578	1.22075e-32
rs3902446	0.473333	2.60587	0.009164	0.282868	0.777278	5.81612e-33
rs17449905	0.0164474	2.60483	0.009192	0.528673	0.597032	3.23809e-32
rs12520872	0.128289	2.60442	0.009203	2.05881	0.0395122	1.58701e-32
rs11950874	0.0526316	2.60368	0.009223	0.574227	0.565814	1.82948e-32
rs6595376	0.378289	2.6036	0.009225	0.222011	0.824305	6.24631e-33
rs11747907	0.302632	2.60338	0.009231	0.791957	0.428386	7.8099e-33
rs113183571	0.156667	2.60316	0.009237	0.815093	0.415019	1.08408e-32
rs139371882	0.0460526	2.60112	0.009292	2.36848	0.0178615	2.08226e-32
rs4835816	0.135762	2.59998	0.009323	0.0125836	0.98996	1.09399e-32
rs1421883	0.25	2.59862	0.00936	0.606	0.544515	8.07196e-33
rs6864600	0.294702	2.59836	0.009367	0.63457	0.525709	7.4572e-33
rs75802044	0.0164474	2.59807	0.009375	0.887139	0.375004	3.18466e-32
rs186667	0.128289	2.59799	0.009377	2.15361	0.0312708	1.60044e-32
rs12652183	0.128289	2.59569	0.00944	2.34794	0.0188775	1.7013e-32
rs7715665	0.271523	2.59479	0.009465	1.51798	0.129019	1.10936e-32
rs62371247	0.148026	2.59268	0.009523	0.189999	0.84931	1.02088e-32
rs10900757	0.335526	2.59121	0.009564	0.870455	0.384052	7.42146e-33
rs62373177	0.0953947	2.58841	0.009642	0.536517	0.591601	1.30488e-32
rs26827	0.180921	2.58351	0.00978	0.225272	0.821768	8.84715e-33
rs74821849	0.0230263	2.58253	0.009808	0.634476	0.52577	2.59479e-32
rs77922790	0.0296053	2.57951	0.009894	1.18687	0.235277	2.29095e-32
rs255286	0.0298013	2.57941	0.009897	1.20341	0.228817	2.28363e-32
rs35695438	0.266447	2.57715	0.009962	0.405995	0.684746	7.09424e-33
rs75310140	0.0723684	2.5769	0.009969	1.55366	0.120265	1.5512e-32
rs10079580	0.134868	2.57611	0.009992	2.87761	0.00400697	2.04985e-32
rs10054840	0.203947	2.57204	0.01011	1.93078	0.0535105	1.35166e-32
rs1434472	0.220395	2.57204	0.01011	1.18059	0.237765	9.48193e-33
rs3909328	0.0559211	2.57136	0.01013	0.492633	0.622272	1.63066e-32
rs10519713	0.0164474	2.56999	0.01017	1.11422	0.265184	2.96465e-32
rs77932720	0.0263158	2.56999	0.01017	0.900134	0.368049	2.35847e-32
rs10052998	0.0427632	2.56965	0.01018	0.805752	0.420386	1.86112e-32
rs2408069	0.220395	2.56593	0.01029	2.79747	0.00515039	2.61574e-32
rs952170	0.440789	2.56593	0.01029	2.5707	0.0101494	3.07252e-32
rs7721542	0.144737	2.56526	0.01031	0.13427	0.893189	9.6436e-33
rs12187832	0.108553	2.56492	0.01032	0.907019	0.364397	1.18436e-32
rs79611694	0.0230263	2.5609	0.01044	1.12687	0.259798	2.46212e-32
rs6896645	0.286184	2.55858	0.01051	1.10033	0.271187	8.03363e-33
rs11959626	0.0533333	2.55726	0.01055	1.62589	0.103972	1.67547e-32
rs4526100	0.311594	2.5566	0.01057	0.191034	0.848499	6.17588e-33
rs12187102	0.143333	2.55105	0.01074	0.0670197	0.946566	9.2907e-33
rs7707728	0.153061	2.5504	0.01076	3.29422	0.000986946	2.51763e-32
rs4478315	0.108553	2.5491	0.0108	2.00684	0.044767	1.39112e-32
rs74528835	0.0296053	2.5491	0.0108	0.0744265	0.940671	2.10224e-32
rs6885488	0.424342	2.54846	0.01082	1.0076	0.313647	6.51328e-33
rs144701643	0.00986842	2.54814	0.01083	2.20892	0.0271799	3.59913e-32
rs6595361	0.213333	2.54685	0.01087	1.17877	0.238488	8.99127e-33
rs67846110	0.0526316	2.54685	0.01087	0.889648	0.373655	1.59249e-32
rs115456212	0.0131579	2.54525	0.01092	1.05851	0.289821	3.1004e-32
rs4301249	0.348684	2.54461	0.01094	0.185203	0.85307	5.50051e-33
rs59938093	0.0496689	2.54238	0.01101	2.09446	0.0362194	1.70501e-32
rs6893722	0.0592105	2.53859	0.01113	1.79284	0.0729978	1.54901e-32
rs73279370	0.194079	2.53702	0.01118	0.531131	0.595328	7.83257e-33
rs72787559	0.105263	2.53546	0.01123	0.286656	0.774376	1.06835e-32
rs10065339	0.0493421	2.53421	0.01127	0.256743	0.797377	1.57255e-32
rs153876	0.0296053	2.5339	0.01128	0.612492	0.540212	2.02695e-32
rs59424763	0.141447	2.53328	0.0113	0.472777	0.636372	9.15685e-33
rs59532219	0.0526316	2.53081	0.01138	0.272407	0.785309	1.51122e-32
rs7349768	0.108553	2.5305	0.01139	0.130641	0.896059	1.03141e-32
rs115001954	0.00657895	2.52774	0.01148	1.11335	0.26556	4.14629e-32
rs2407999	0.125	2.52682	0.01151	2.37978	0.0173231	1.42641e-32
rs75270323	0.0296053	2.52621	0.01153	0.639	0.522823	1.98831e-32
rs3909327	0.0559211	2.52591	0.01154	0.241921	0.808841	1.4475e-32
rs58578014	0.0493421	2.52348	0.01162	0.800823	0.423234	1.54404e-32
rs153881	0.0296053	2.52348	0.01162	0.728838	0.466101	1.97605e-32
rs145125540	0.108553	2.52318	0.01163	2.00684	0.044767	1.30261e-32
rs55900526	0.118421	2.52167	0.01168	1.44814	0.147579	1.11671e-32
rs57342975	0.108553	2.51867	0.01178	1.70085	0.0889705	1.1993e-32
rs4555795	0.108553	2.51599	0.01187	1.05015	0.29365	1.06452e-32
rs2652246	0.125	2.51569	0.01188	2.37978	0.0173231	1.38694e-32
rs148121852	0.013245	2.51569	0.01188	0.344476	0.730488	2.86487e-32
rs72799736	0.0559211	2.51539	0.01189	1.11834	0.26342	1.44077e-32
rs7349770	0.108553	2.51421	0.01193	0.537676	0.590801	1.00696e-32
rs75326583	0.108553	2.51332	0.01196	0.410256	0.681618	9.97127e-33
rs184532	0.11	2.51273	0.01198	0.496303	0.619681	9.97203e-33
rs77212491	0.0756579	2.51068	0.01205	1.57602	0.115021	1.29169e-32
rs34918861	0.131579	2.51068	0.01205	0.143785	0.88567	8.83877e-33
rs17148852	0.0766667	2.51009	0.01207	0.754855	0.450336	1.20559e-32
rs17474406	0.0230263	2.5098	0.01208	0.873103	0.382607	2.15941e-32
rs114702955	0.0164474	2.50313	0.01231	1.42042	0.155485	2.50646e-32
rs10079345	0.452381	2.50256	0.01233	0.0310684	0.975215	4.37228e-33
rs10478560	0.342105	2.50084	0.01239	1.49602	0.134648	8.25875e-33
rs4836048	0.289474	2.49432	0.01262	1.17956	0.238176	7.05151e-33
rs56409858	0.0566667	2.49207	0.0127	0.501941	0.615709	1.32599e-32
rs144052331	0.0460526	2.49123	0.01273	0.52492	0.599639	1.46525e-32
rs72799721	0.0533333	2.49012	0.01277	2.10193	0.0355595	1.45644e-32
rs77129744	0.0296053	2.48984	0.01278	1.04998	0.293726	1.8224e-32
rs12652819	0.350993	2.48762	0.01286	0.233567	0.815321	4.7651e-33
rs1833750	0.162252	2.48707	0.01288	1.77864	0.0752983	1.03537e-32
rs7720595	0.440789	2.48597	0.01292	1.61851	0.105552	8.50096e-33
rs116255714	0.0164474	2.48404	0.01299	0.408501	0.682906	2.38215e-32
rs75448196	0.0493421	2.48322	0.01302	2.50657	0.012191	1.52235e-32
rs78549138	0.115132	2.48186	0.01307	0.997628	0.31846	9.46667e-33
rs112225407	0.0559211	2.47941	0.01316	1.57338	0.11563	1.34688e-32
rs76074592	0.0427632	2.47833	0.0132	1.09873	0.271886	1.48765e-32
rs112512610	0.0756579	2.47617	0.01328	0.806966	0.419686	1.11761e-32
rs74824412	0.0493421	2.47537	0.01331	2.00045	0.0454518	1.4374e-32
rs191540450	0.0230263	2.47456	0.01334	0.345264	0.729896	1.97362e-32
rs72799737	0.0559211	2.47376	0.01337	1.11834	0.26342	1.29872e-32
rs77982429	0.0493421	2.47269	0.01341	2.09393	0.0362664	1.43579e-32
rs36036136	0.0296053	2.47242	0.01342	0.354777	0.722757	1.73562e-32
rs114402000	0.0164474	2.47163	0.01345	0.955015	0.33957	2.31323e-32
rs78765182	0.0164474	2.46898	0.01355	0.887139	0.375004	2.29764e-32
rs78391274	0.0486111	2.46845	0.01357	0.517993	0.604463	1.35001e-32
rs4639222	0.109272	2.46766	0.0136	0.729297	0.46582	9.08655e-33
rs75603017	0.0296053	2.4653	0.01369	1.04998	0.293726	1.71498e-32
rs76809419	0.0493421	2.46269	0.01379	0.479238	0.631769	1.31972e-32
rs2914585	0.15894	2.46243	0.0138	1.44592	0.148199	8.70043e-33
rs1160156	0.305921	2.45932	0.01392	1.10913	0.267372	6.12944e-33
rs75110602	0.0493421	2.45855	0.01395	2.09393	0.0362664	1.38662e-32
rs111533146	0.0427632	2.45829	0.01396	0.560282	0.575287	1.4023e-32
rs113966912	0.0526316	2.45829	0.01396	0.480413	0.630934	1.26449e-32
rs34240624	0.128289	2.45624	0.01404	0.183232	0.854616	7.84239e-33
rs7705728	0.266447	2.45496	0.01409	0.777054	0.437127	5.67202e-33
rs1160154	0.289474	2.45369	0.01414	1.08356	0.278558	6.09753e-33
rs2061514	0.327815	2.4509	0.01425	1.31479	0.188579	6.55759e-33
rs11241726	0.157895	2.44989	0.01429	0.930694	0.352012	7.49116e-33
rs35917549	0.125828	2.44939	0.01431	2.15966	0.0307993	1.10724e-32
rs113547328	0.0493421	2.44763	0.01438	0.893594	0.371539	1.28227e-32
rs11241648	0.324503	2.44763	0.01438	0.371357	0.710372	4.6054e-33
rs2652251	0.164474	2.44638	0.01443	1.93163	0.0534058	9.96056e-33
rs6878525	0.109272	2.44513	0.01448	0.00500325	0.996008	8.36938e-33
rs10519744	0.125	2.44413	0.01452	0.300582	0.763733	7.77481e-33
rs17151125	0.121711	2.44265	0.01458	2.00691	0.0447593	1.0422e-32
rs116219897	0.0197368	2.44042	0.01467	0.999057	0.317767	1.96177e-32
rs7701072	0.0460526	2.44018	0.01468	0.631666	0.527605	1.29495e-32
rs139134335	0.0164474	2.43969	0.0147	1.25756	0.208551	2.14163e-32
rs6889710	0.358553	2.43969	0.0147	0.467107	0.640423	4.35955e-33
rs9986130	0.213816	2.43724	0.0148	1.29589	0.195014	7.1456e-33
rs2061766	0.292763	2.43699	0.01481	1.54693	0.121881	7.52395e-33
rs114005847	0.0164474	2.43602	0.01485	0.408501	0.682906	2.11715e-32
rs6875175	0.0164474	2.42925	0.01513	1.42042	0.155485	2.08966e-32
rs1160153	0.304636	2.42925	0.01513	0.59326	0.553007	4.7327e-33
rs6862699	0.350993	2.4271	0.01522	0.441286	0.659006	4.25418e-33
rs72799732	0.06	2.42567	0.01528	1.74451	0.0810708	1.15986e-32
rs116374002	0.0164474	2.42496	0.01531	1.71349	0.0866225	2.0715e-32
rs4835860	0.322368	2.42378	0.01536	1.24738	0.212257	5.9345e-33
rs12518006	0.345395	2.42354	0.01537	1.43091	0.152456	6.51876e-33
rs191876105	0.0164474	2.42236	0.01542	2.0121	0.0442097	2.06266e-32
rs77607325	0.0263158	2.42189	0.01544	2.95387	0.00313817	1.69037e-32
rs4836132	0.345395	2.41954	0.01554	1.39104	0.164213	6.28767e-33
rs2045902	0.289474	2.41908	0.01556	0.943027	0.345667	5.28442e-33
rs74382876	0.0427632	2.41861	0.01558	1.9964	0.0458908	1.32462e-32
rs6898246	0.0430464	2.41791	0.01561	0.944845	0.344738	1.27472e-32
rs7723338	0.292763	2.41791	0.01561	0.277542	0.781364	4.41234e-33
rs73799851	0.0164474	2.41651	0.01567	0.31694	0.751289	2.01922e-32
rs112502847	0.0559211	2.41558	0.01571	1.70458	0.0882724	1.1613e-32
rs4836050	0.289474	2.41512	0.01573	0.89576	0.370381	5.14106e-33
rs78102340	0.0430464	2.41373	0.01579	0.334206	0.738224	1.2514e-32
rs113784472	0.0427632	2.41258	0.01584	0.0678626	0.945895	1.24936e-32
rs115669545	0.0413793	2.41166	0.01588	0.530098	0.596044	1.2723e-32
rs4397157	0.210526	2.41166	0.01588	0.0334171	0.973342	5.25202e-33
rs77972066	0.0361842	2.4112	0.0159	0.0309969	0.975272	1.35285e-32
rs13175543	0.328947	2.4096	0.01597	1.64821	0.0993103	7.40718e-33
rs6876223	0.0460526	2.40846	0.01602	0.631666	0.527605	1.19917e-32
rs34039004	0.144737	2.40596	0.01613	1.31306	0.189164	7.59671e-33
rs141258676	0.0164474	2.40506	0.01617	0.287721	0.77356	1.96425e-32
rs6871451	0.0392857	2.40348	0.01624	1.09418	0.273877	1.28996e-32
rs114700465	0.0164474	2.39989	0.0164	0.887139	0.375004	1.94255e-32
rs114137121	0.0733333	2.39744	0.01651	1.30039	0.193468	9.66849e-33
rs4836142	0.329932	2.39722	0.01652	0.996956	0.318786	4.88548e-33
rs4836141	0.328859	2.397	0.01653	0.166512	0.867754	3.93581e-33
rs1351126	0.305921	2.39678	0.01654	0.661281	0.508432	4.44035e-33
rs17148568	0.134868	2.39633	0.01656	0.585462	0.558237	6.74413e-33
rs35769481	0.371711	2.39501	0.01662	1.3024	0.19278	5.50014e-33
rs2407164	0.0827815	2.39435	0.01665	1.58556	0.11284	9.38543e-33
rs2112485	0.355263	2.39127	0.01679	1.51578	0.129575	6.35547e-33
rs4434412	0.347682	2.3904	0.01683	0.0276742	0.977922	3.73432e-33
rs9327264	0.328947	2.38563	0.01705	0.137044	0.890996	3.80159e-33
rs75073929	0.108553	2.38391	0.01713	1.27549	0.202136	7.95447e-33
rs17451065	0.0164474	2.38326	0.01716	0.842858	0.399308	1.86669e-32
rs10065927	0.289474	2.38305	0.01717	1.10431	0.269458	5.18851e-33
rs146424380	0.0263158	2.38305	0.01717	0.268822	0.788067	1.48022e-32
rs9327265	0.328947	2.38283	0.01718	1.15357	0.248676	5.07937e-33
rs11241622	0.33	2.38219	0.01721	0.117642	0.906351	3.77214e-33
rs67474671	0.0298013	2.38112	0.01726	0.599309	0.548967	1.38842e-32
rs9327263	0.328947	2.37921	0.01735	0.99973	0.317441	4.67254e-33
rs1564193	0.299342	2.3773	0.01744	0.409184	0.682405	4.0438e-33
rs13173018	0.261745	2.37624	0.01749	0.401401	0.688125	4.38658e-33
rs1116818	0.13	2.37603	0.0175	0.308826	0.757454	6.45079e-33
rs6889165	0.358553	2.37498	0.01755	0.37544	0.707333	3.66312e-33
rs10463756	0.26	2.37372	0.01761	1.24796	0.212046	5.63623e-33
rs7733772	0.324503	2.37267	0.01766	1.73221	0.0832366	7.22249e-33
rs4435894	0.351974	2.37246	0.01767	2.12286	0.033766	1.01797e-32
rs6874183	0.327815	2.37225	0.01768	0.36346	0.716261	3.79236e-33
rs8180430	0.0296053	2.37163	0.01771	2.77519	0.00551692	1.42055e-32
rs13185700	0.328947	2.371	0.01774	1.15357	0.248676	4.93852e-33
rs4343870	0.348684	2.37038	0.01777	1.89925	0.0575315	8.22483e-33
rs10062452	0.427152	2.36747	0.01791	0.782602	0.433861	3.7677e-33
rs141815783	0.0296053	2.36727	0.01792	0.390266	0.69634	1.34624e-32
rs12519169	0.274834	2.36665	0.01795	1.08435	0.27821	5.05372e-33
rs179354	0.220395	2.36541	0.01801	1.67001	0.0949183	7.1349e-33
rs12653716	0.322368	2.36316	0.01812	2.07118	0.0383417	9.37278e-33
rs13169595	0.427632	2.36112	0.01822	0.800229	0.423578	3.73122e-33
rs6595377	0.298013	2.36091	0.01823	1.32978	0.183591	5.46838e-33
rs147827115	0.0263158	2.3603	0.01826	0.531085	0.59536	1.40392e-32
rs35935116	0.0559211	2.3599	0.01828	0.0585005	0.95335	9.65267e-33
rs4836140	0.328947	2.35949	0.0183	0.194736	0.8456	3.58853e-33
rs13157290	0.276316	2.35505	0.01852	0.482605	0.629376	4.07461e-33
rs56392061	0.194079	2.35345	0.0186	0.905943	0.364966	5.34119e-33
rs183677601	0.0230263	2.35245	0.01865	0.914013	0.36071	1.47413e-32
rs77715321	0.0164474	2.35146	0.0187	1.71349	0.0866225	1.73854e-32
rs79729068	0.0430464	2.35106	0.01872	0.688357	0.491228	1.0822e-32
rs1160625	0.299342	2.34908	0.01882	1.38427	0.166276	5.48086e-33
rs35778012	0.348684	2.34829	0.01886	0.0332791	0.973452	3.36749e-33
rs114171125	0.0164474	2.34809	0.01887	0.528673	0.597032	1.71657e-32
rs79049042	0.0529801	2.34769	0.01889	0.0925652	0.926249	9.62947e-33
rs74424817	0.0394737	2.34691	0.01893	0.693991	0.487688	1.11745e-32
rs10478563	0.338816	2.34651	0.01895	1.81906	0.0689028	7.27037e-33
rs11241623	0.344371	2.34573	0.01899	0.18647	0.852076	3.39724e-33
rs6893217	0.328947	2.34475	0.01904	1.64821	0.0993103	6.34903e-33
rs17451488	0.0164474	2.3426	0.01915	0.499679	0.617301	1.69455e-32
rs4461665	0.200658	2.34143	0.01921	1.02979	0.303109	5.31101e-33
rs1984751	0.0743243	2.34046	0.01926	0.509827	0.610173	8.03238e-33
rs116828971	0.0164474	2.33949	0.01931	0.528673	0.597032	1.68239e-32
rs112631421	0.0197368	2.33949	0.01931	0.289928	0.771871	1.5382e-32
rs115607937	0.0164474	2.33853	0.01936	0.408501	0.682906	1.67825e-32
rs113701586	0.0427632	2.33775	0.0194	2.01297	0.0441173	1.09676e-32
rs34394989	0.128289	2.33737	0.01942	0.853874	0.393175	6.22953e-33
rs7734044	0.322368	2.33698	0.01944	1.46294	0.143484	5.49422e-33
rs13190419	0.348684	2.33698	0.01944	0.479074	0.631886	3.46776e-33
rs1820032	0.13	2.33641	0.01947	0.737336	0.460918	6.08841e-33
rs74336169	0.0361842	2.33564	0.01951	2.72732	0.00638518	1.20458e-32
rs60295973	0.0296053	2.33564	0.01951	0.112182	0.910679	1.24884e-32
rs8180505	0.0888158	2.33468	0.01956	0.944414	0.344958	7.43517e-33
rs79309027	0.0164474	2.33411	0.01959	0.499679	0.617301	1.66131e-32
rs2407398	0.342105	2.33277	0.01966	1.20223	0.229273	4.57512e-33
rs112124333	0.0197368	2.33258	0.01967	0.669799	0.502986	1.51505e-32
rs12659801	0.322368	2.33163	0.01972	1.63062	0.10297	6.07907e-33
rs17149910	0.345395	2.32785	0.01992	1.55103	0.120895	5.64031e-33
rs76826906	0.0496689	2.32766	0.01993	1.8294	0.0673396	9.96041e-33
rs113398315	0.0427632	2.3271	0.01996	0.0678626	0.945895	1.0204e-32
rs7446055	0.427152	2.3256	0.02004	0.265346	0.790743	2.94804e-33
rs1833622	0.154605	2.32522	0.02006	0.860113	0.389727	5.5362e-33
rs10463754	0.266447	2.32504	0.02007	0.979854	0.327158	4.45517e-33
rs4385206	0.149007	2.32448	0.0201	1.79187	0.0731533	7.15371e-33
rs6894882	0.0460526	2.32373	0.02014	0.463174	0.64324	9.79188e-33
rs116634555	0.0166667	2.32131	0.02027	0.670238	0.502706	1.60285e-32
rs56180565	0.11	2.32131	0.02027	0.669371	0.503259	6.3484e-33
rs6885763	0.0164474	2.3202	0.02033	0.528673	0.597032	1.60858e-32
rs12109675	0.355263	2.31983	0.02035	0.384377	0.700699	3.20905e-33
rs113190057	0.0427632	2.31928	0.02038	2.01297	0.0441173	1.05061e-32
rs7713543	0.0164474	2.31836	0.02043	1.42042	0.155485	1.60678e-32
rs12514257	0.220395	2.3178	0.02046	0.879683	0.379031	4.61032e-33
rs75883402	0.0197368	2.3178	0.02046	0.621215	0.534458	1.4637e-32
rs10519709	0.0657895	2.31762	0.02047	0.034029	0.972854	8.05136e-33
rs2112486	0.355263	2.31707	0.0205	0.53501	0.592643	3.32703e-33
rs114617781	0.0164474	2.31378	0.02068	0.887139	0.375004	1.58631e-32
rs162481	0.180921	2.31341	0.0207	1.35046	0.17687	5.73313e-33
rs10463764	0.430921	2.31323	0.02071	2.00988	0.0444436	8.21815e-33
rs11956942	0.0328947	2.31232	0.02076	0.584188	0.559094	1.12625e-32
rs116231802	0.0164474	2.3116	0.0208	1.71349	0.0866225	1.58451e-32
rs6878724	0.328947	2.3116	0.0208	0.99973	0.317441	3.98744e-33
rs114350228	0.0164474	2.30924	0.02093	0.955015	0.33957	1.57017e-32
rs114649838	0.0164474	2.30834	0.02098	1.19602	0.231688	1.56839e-32
rs6878863	0.328947	2.3078	0.02101	1.61571	0.106157	5.6883e-33
rs4551108	0.261745	2.30673	0.02107	1.43468	0.151378	5.27269e-33
rs76958427	0.0164474	2.30655	0.02108	0.499679	0.617301	1.55857e-32
rs77445738	0.0164474	2.30655	0.02108	0.0664155	0.947047	1.55788e-32
rs4415109	0.255102	2.30601	0.02111	1.47706	0.13966	5.41209e-33
rs17132683	0.324503	2.3053	0.02115	1.57881	0.11438	5.51154e-33
rs6595343	0.101974	2.3053	0.02115	0.128486	0.897764	6.22769e-33
rs77574913	0.0164474	2.30351	0.02125	0.408501	0.682906	1.54749e-32
rs10463483	0.430921	2.30262	0.0213	0.108187	0.913847	2.73369e-33
rs2407212	0.302632	2.30245	0.02131	1.58543	0.112868	5.57424e-33
rs1862264	0.427632	2.30174	0.02135	0.529921	0.596167	2.94215e-33
rs1834887	0.427632	2.30156	0.02136	1.34439	0.178821	4.41241e-33
rs144709578	0.0263158	2.30121	0.02138	0.531085	0.59536	1.22346e-32
rs147080922	0.0263158	2.29997	0.02145	0.900134	0.368049	1.22294e-32
rs116129927	0.0164474	2.29926	0.02149	0.408501	0.682906	1.53246e-32
rs1870558	0.220395	2.29873	0.02152	0.754975	0.450264	4.27004e-33
rs10463482	0.430921	2.29803	0.02156	0.108187	0.913847	2.70497e-33
rs10463484	0.424342	2.2961	0.02167	1.88866	0.0589374	6.95974e-33
rs12656698	0.425676	2.29523	0.02172	0.546378	0.584806	2.94749e-33
rs1841998	0.427632	2.29453	0.02176	0.231593	0.816854	2.72429e-33
rs141688504	0.0296053	2.29383	0.0218	1.03795	0.299295	1.14073e-32
rs6595452	0.0526316	2.29383	0.0218	0.67556	0.49932	8.5883e-33
rs74836330	0.0164474	2.29279	0.02186	0.408501	0.682906	1.5099e-32
rs140321808	0.0164474	2.29262	0.02187	0.236492	0.813051	1.50899e-32
rs1863920	0.427632	2.29071	0.02198	1.95394	0.0507081	7.34345e-33
rs144441116	0.00986842	2.2902	0.02201	0.799527	0.423985	1.92661e-32
rs76074406	0.0493421	2.29002	0.02202	0.227692	0.819886	8.73548e-33
rs4090881	0.430921	2.28847	0.02211	0.509079	0.610697	2.82721e-33
rs6859337	0.0133333	2.2871	0.02219	1.73866	0.0820946	1.657e-32
rs1563829	0.381579	2.28641	0.02223	0.215125	0.82967	2.8145e-33
rs1841999	0.427632	2.28556	0.02228	0.163214	0.87035	2.64982e-33
rs1600169	0.427152	2.28522	0.0223	0.155772	0.876213	2.65344e-33
rs144718035	0.115132	2.28505	0.02231	1.09026	0.275597	5.99434e-33
rs116517667	0.0263158	2.2842	0.02236	0.531085	0.59536	1.17672e-32
rs4090877	0.427632	2.28403	0.02237	0.992875	0.320771	3.40718e-33
rs9327235	0.200658	2.28386	0.02238	1.57581	0.11507	5.69407e-33
rs11241620	0.263158	2.28369	0.02239	1.19508	0.232055	4.44297e-33
rs13172692	0.253289	2.28233	0.02247	0.651176	0.514933	3.7558e-33
rs13157966	0.328947	2.28199	0.02249	0.265816	0.790381	3.02013e-33
rs12513640	0.212838	2.28182	0.0225	2.07765	0.0377417	7.36935e-33
rs35085729	0.336667	2.28165	0.02251	2.41246	0.0158451	1.09959e-32
rs4469193	0.4375	2.27946	0.02264	1.53832	0.12397	4.85402e-33
rs115591466	0.0436508	2.27946	0.02264	1.07504	0.282356	9.17504e-33
rs115214338	0.0197368	2.27895	0.02267	0.627014	0.53065	1.33887e-32
rs4836136	0.327815	2.27861	0.02269	0.274809	0.783463	3.01192e-33
rs142093713	0.0298013	2.27845	0.0227	1.23086	0.218374	1.10063e-32
rs17416859	0.027027	2.27828	0.02271	1.44408	0.148716	1.15574e-32
rs1833620	0.427632	2.27828	0.02271	0.812557	0.416472	3.0841e-33
rs9327255	0.328947	2.27744	0.02276	1.3948	0.163075	4.56634e-33
rs13187895	0.430464	2.27677	0.0228	0.43406	0.664245	2.72085e-33
rs1863921	0.427632	2.2766	0.02281	1.95394	0.0507081	7.1106e-33
rs17440571	0.378289	2.27527	0.02289	0.535492	0.59231	2.91972e-33
rs79897308	0.0493421	2.27427	0.02295	1.01491	0.310147	8.54627e-33
rs1819991	0.121711	2.2736	0.02299	0.697823	0.485288	5.42752e-33
rs162482	0.180921	2.27343	0.023	0.63426	0.525911	4.36006e-33
rs11956939	0.0328947	2.27294	0.02303	0.584188	0.559094	1.0291e-32
rs2407211	0.292763	2.27128	0.02313	0.512956	0.607982	3.26881e-33
rs29610	0.137584	2.27078	0.02316	0.483263	0.628909	4.9533e-33
rs257031	0.157895	2.26881	0.02328	0.481255	0.630335	4.55673e-33
rs72798802	0.151316	2.26832	0.02331	0.615	0.538555	4.74027e-33
rs1363351	0.149007	2.26799	0.02333	0.434262	0.664098	4.68264e-33
rs4836139	0.327815	2.2657	0.02347	1.28915	0.197345	4.1743e-33
rs11241651	0.309211	2.2657	0.02347	0.812601	0.416447	3.41333e-33
rs1508810	0.0493421	2.26504	0.02351	1.01491	0.310147	8.36935e-33
rs142006803	0.0263158	2.26488	0.02352	0.531085	0.59536	1.1262e-32
rs584090	0.174497	2.26309	0.02363	0.0033238	0.997348	4.13662e-33
rs1382311	0.292763	2.26293	0.02364	1.41311	0.157624	4.59662e-33
rs7704775	0.309211	2.26293	0.02364	0.256462	0.797594	3.00451e-33
rs29612	0.131579	2.2618	0.02371	0.473827	0.635623	4.9633e-33
rs56863639	0.463816	2.2618	0.02371	0.263982	0.791794	2.45396e-33
rs57513209	0.315789	2.26131	0.02374	0.46013	0.645423	3.04141e-33
rs337128	0.480263	2.26099	0.02376	0.86611	0.38643	2.96217e-33
rs4392651	0.200658	2.2605	0.02379	1.57581	0.11507	5.39987e-33
rs147434961	0.0493421	2.26034	0.0238	1.46416	0.143149	8.41428e-33
rs12653397	0.146667	2.25729	0.02399	0.253015	0.800257	4.56975e-33
rs146845	0.177632	2.25569	0.02409	0.495607	0.620172	4.14876e-33
[truncated: 6,762 more rows]

## Sheet: Coronary-SBP
Colocalization analysis of PRDM6 coronary artery eQTL and systolic blood pressure GWAS.
rsid	MAF	z GWAS	GWAS pvalue	z eQTL	pvalue eQTL	SNP.PP.H4
rs1624823	0.430921	10.7804	4.258e-27	0.318187	0.750343	0.169476
rs1624822	0.4375	10.7636	5.116e-27	0.230587	0.817636	0.138413
rs61627996	0.157895	10.6392	1.959e-26	2.49942	0.0124396	0.121187
rs6890251	0.161184	10.6721	1.375e-26	0.0331964	0.973518	0.0897346
rs4836465	0.157895	10.6442	1.856e-26	0.941335	0.346533	0.0738727
rs1422279	0.439189	10.6969	1.052e-26	0.12152	0.903279	0.0673347
rs10041191	0.155405	10.6165	2.498e-26	1.32474	0.185256	0.0603803
rs1644318	0.434211	10.6825	1.229e-26	0.203641	0.838634	0.0580924
rs73800148	0.157895	10.6207	2.387e-26	0.109284	0.912977	0.0526418
rs10052206	0.157718	10.5823	3.6e-26	0.0581765	0.953608	0.0351036
rs10044090	0.157895	10.579	3.728e-26	0.426096	0.670038	0.0344323
rs335140	0.433775	10.579	3.73e-26	0.820599	0.411875	0.0228491
rs1422278	0.135762	10.5065	8.067e-26	0.0467079	0.962746	0.0171463
rs2287696	0.134868	10.4751	1.124e-25	1.86451	0.0622506	0.0164255
rs11241673	0.157895	10.4445	1.553e-25	0.941335	0.346533	0.00899862
rs335210	0.4375	10.4971	8.905e-26	0.23239	0.816235	0.00817534
rs13359291	0.15894	10.4393	1.64e-25	0.383926	0.701033	0.00788042
rs74661587	0.138158	10.3591	3.805e-25	1.92274	0.054513	0.00496395
rs10077410	0.134868	10.3169	5.91e-25	0.23238	0.816243	0.00240149
rs413766	0.327815	10.1891	2.217e-24	2.26738	0.023367	0.00121467
rs387435	0.348993	10.2474	1.216e-24	1.18821	0.234751	0.000937296
rs458158	0.332237	10.1982	2.019e-24	1.66306	0.0963003	0.000781454
rs427336	0.335526	10.2101	1.786e-24	1.49525	0.134848	0.000781297
rs393099	0.345395	10.2391	1.324e-24	0.207987	0.835239	0.0006302
rs366769	0.345395	10.2361	1.367e-24	0.244735	0.806662	0.000612905
rs375185	0.331126	10.1881	2.242e-24	1.43299	0.15186	0.000599703
rs17226686	0.333333	10.2206	1.603e-24	0.669565	0.503135	0.000581494
rs589928	0.342105	10.1741	2.587e-24	1.5986	0.109909	0.000580117
rs419201	0.342105	10.227	1.501e-24	0.143866	0.885606	0.000555479
rs463061	0.347973	10.1539	3.184e-24	1.64969	0.0990071	0.000488488
rs413186	0.332215	10.2093	1.801e-24	0.0996339	0.920635	0.000469978
rs405985	0.334437	10.1938	2.113e-24	0.838785	0.40159	0.0004672
rs17149944	0.134868	10.1386	3.723e-24	0.733429	0.463297	0.000403552
rs459633	0.348684	10.1527	3.224e-24	1.07995	0.280166	0.00033686
rs392956	0.331126	10.1198	4.515e-24	1.59343	0.111064	0.000334378
rs480764	0.335526	10.1491	3.346e-24	0.0888841	0.929174	0.000252068
rs416015	0.324324	10.101	5.467e-24	0.983617	0.325304	0.000196038
[truncated: 8,723 more rows]

## Sheet: Tibial-HBP
Colocalization analysis of PRDM6 tibial artery eQTL and high blood pressure GWAS.
[truncated: 6,292 more rows]

[truncated: 7 more sheets: Tibial-PP, Tibial-DBP, Tibial-SBP, Aorta-PP, Aorta-DBP, Aorta-SBP, Aorta-HBP]
